# Supplementary material for: Dual-BONCAT reveals distinct subpopulations of anabolically active cells
Source: Appl Environ Microbiol. 2026 Apr 16;92(5):e02391-25. doi: 10.1128/aem.02391-25 (PMC13188899; doi:10.1128/aem.02391-25)
Supplement: Table S3 — Taxonomic information for microbial community sequences (Archaea). [file aem.02391-25-s0003.xlsx]

## Sheet: Supplementary Dataset (ASV Tabl
Domain	Phylum	Class	Order	Family	Genus	Species		Condition 1 ncAA#1 (day-active)	Condition 2 ncAA#1 (day-active)		Condition 1 ncAA#1&2 (day and night- or only night-active)	Condition 2 ncAA#1&2 (day and night- or only night-active)		Condition 2 ncAA#2 (night-active)		Delaware Negative Control	DNA Extraction Negative Control
Archaea	Altiarchaeota	Altiarchaeia	NA	NA	NA	NA		0	0		0	5.62e-05		0		0	0
Archaea	Altiarchaeota	Altiarchaeia	NA	NA	NA	NA		3.11e-05	0		0	0		0		0	0
Archaea	Asgardaeota	Heimdallarchaeia	NA	NA	NA	NA		0	0		4.68e-05	0		0		0	0
Archaea	Asgardaeota	Heimdallarchaeia	NA	NA	NA	NA		0.000101715	0		0	0		0		0	0
Archaea	Asgardaeota	Lokiarchaeia	NA	NA	NA	NA		0	0.00031812		0	0		0		0	0
Archaea	Asgardaeota	Lokiarchaeia	NA	NA	NA	NA		0	0		3.74e-05	0		0		0	0
Archaea	Asgardaeota	Lokiarchaeia	NA	NA	NA	NA		0	0		9.82e-05	0		0		0	0
Archaea	Asgardaeota	Lokiarchaeia	NA	NA	NA	NA		0.000508577	0		0.000107588	8.43e-05		0		0	0
Archaea	Asgardaeota	Lokiarchaeia	NA	NA	NA	NA		9.04e-05	0		0	0		0		0	0
Archaea	Asgardaeota	Lokiarchaeia	NA	NA	NA	NA		0.000105953	0		0	0		5.8e-05		0	0
Archaea	Asgardaeota	Lokiarchaeia	NA	NA	NA	NA		0	0		1.87e-05	0		0		0	0
Archaea	Asgardaeota	Lokiarchaeia	NA	NA	NA	NA		0	0		0	0		5.8e-05		0	0
Archaea	Asgardaeota	Lokiarchaeia	NA	NA	NA	NA		0	0		1.87e-05	0		0		0	0
Archaea	Asgardaeota	Lokiarchaeia	NA	NA	NA	NA		2.97e-05	0		7.02e-05	0		0		0	0
Archaea	Asgardaeota	Lokiarchaeia	NA	NA	NA	NA		3.96e-05	0		0	0		0		0	0
Archaea	Asgardaeota	Lokiarchaeia	NA	NA	NA	NA		8.48e-05	0		0	0		0		0	0
Archaea	Asgardaeota	Lokiarchaeia	NA	NA	NA	NA		0	0		7.48e-05	0		0		0	0
Archaea	Asgardaeota	Lokiarchaeia	NA	NA	NA	NA		8.34e-05	0		0	0		0		0	0
Archaea	Asgardaeota	Lokiarchaeia	NA	NA	NA	NA		0	0		2.34e-05	0		0		0	0
Archaea	Asgardaeota	NA	NA	NA	NA	NA		4.1e-05	0		0	6.32e-05		0		0	0
Archaea	Asgardaeota	NA	NA	NA	NA	NA		1.13e-05	0		0	0		0		0	0
Archaea	Asgardaeota	NA	NA	NA	NA	NA		0	0		7.48e-05	0		0		0	0
Archaea	Asgardaeota	NA	NA	NA	NA	NA		1.98e-05	0		0	0		0		0	0
Archaea	Asgardaeota	Odinarchaeia	NA	NA	NA	NA		2.12e-05	0		0	0		0		0	0
Archaea	Asgardaeota	Odinarchaeia	NA	NA	NA	NA		0	0		0	7.73e-05		0		0	0
Archaea	Asgardaeota	Odinarchaeia	NA	NA	NA	NA		0.000228859	0		0	0.000112426		0		0	0
Archaea	Asgardaeota	Odinarchaeia	NA	NA	NA	NA		6.22e-05	0		0	0		0		0	0
Archaea	Asgardaeota	Odinarchaeia	NA	NA	NA	NA		8.19e-05	0		0	0		0		0	0
Archaea	Asgardaeota	Odinarchaeia	NA	NA	NA	NA		9.61e-05	0		0	0		0.000158609		0	0
Archaea	Asgardaeota	Odinarchaeia	NA	NA	NA	NA		0	0		0.000149688	0		0		0	0
Archaea	Asgardaeota	Odinarchaeia	NA	NA	NA	NA		0	0		2.34e-05	0		0		0	0
Archaea	Asgardaeota	Odinarchaeia	NA	NA	NA	NA		0	0		8.42e-05	0		0		0	0
Archaea	Asgardaeota	Odinarchaeia	NA	NA	NA	NA		1.84e-05	0		0.000210499	0		0		0	0
Archaea	Asgardaeota	Odinarchaeia	NA	NA	NA	NA		3.25e-05	0		0	0		0		0	0
Archaea	Asgardaeota	Odinarchaeia	NA	NA	NA	NA		2.54e-05	0		0	0		0		0	0
Archaea	Asgardaeota	Odinarchaeia	NA	NA	NA	NA		1.98e-05	0		0	0		0		0	0
Archaea	Asgardaeota	Odinarchaeia	NA	NA	NA	NA		6.36e-05	0		0	0		0		0	0
Archaea	Asgardaeota	Odinarchaeia	NA	NA	NA	NA		1.98e-05	0		0	0		0		0	0
Archaea	Asgardaeota	Odinarchaeia	NA	NA	NA	NA		4.24e-05	0		0	0		0		0	0
Archaea	Asgardaeota	Odinarchaeia	NA	NA	NA	NA		8.34e-05	0		0	0		0		0	0
Archaea	Asgardaeota	Odinarchaeia	NA	NA	NA	NA		2.54e-05	0		0	0		0		0	0
Archaea	Asgardaeota	Odinarchaeia	NA	NA	NA	NA		0	0		0.000140332	0		4.88e-05		0	0
Archaea	Crenarchaeota	Bathyarchaeia	NA	NA	NA	NA		0.00039556	0		0.000182432	0		0		0	0
Archaea	Crenarchaeota	Bathyarchaeia	NA	NA	NA	NA		9.61e-05	0		0	6.32e-05		0		0	0
Archaea	Crenarchaeota	Bathyarchaeia	NA	NA	NA	NA		5.23e-05	0		0	0		0		0	0
Archaea	Crenarchaeota	Bathyarchaeia	NA	NA	NA	NA		5.23e-05	0		0	0		0		0	0
Archaea	Crenarchaeota	Bathyarchaeia	NA	NA	NA	NA		0	0		0	0		0.000122007		0	0
Archaea	Crenarchaeota	Bathyarchaeia	NA	NA	NA	NA		1.55e-05	0		0	0		0		0	0
Archaea	Crenarchaeota	Bathyarchaeia	NA	NA	NA	NA		3.53e-05	0		0	0		0		0	0
Archaea	Crenarchaeota	Bathyarchaeia	NA	NA	NA	NA		4.38e-05	0		0	0		0		0	0
Archaea	Crenarchaeota	Bathyarchaeia	NA	NA	NA	NA		3.11e-05	0		0	0		0		0	0
Archaea	Crenarchaeota	Bathyarchaeia	NA	NA	NA	NA		0	0		3.74e-05	0		0		0	0
Archaea	Crenarchaeota	Bathyarchaeia	NA	NA	NA	NA		3.11e-05	0		0	0		0		0	0
Archaea	Diapherotrites	Iainarchaeia	NA	NA	NA	NA		5.09e-05	0		0	0		0		0	0
Archaea	Diapherotrites	Iainarchaeia	NA	NA	NA	NA		9.89e-06	0		0	0		0		0	0
Archaea	Diapherotrites	Micrarchaeia	NA	NA	NA	NA		0	0		3.27e-05	0		0		0	0
Archaea	Diapherotrites	Micrarchaeia	NA	NA	NA	NA		0	0		0	4.22e-05		0		0	0
Archaea	Euryarchaeota	Thermococci	Methanofastidiosales	NA	NA	NA		0	0		3.27e-05	0		0		0	0
Archaea	Euryarchaeota	Thermococci	Methanofastidiosales	NA	NA	NA		3.81e-05	0		0	0		0		0	0
Archaea	Euryarchaeota	Thermococci	Methanofastidiosales	NA	NA	NA		3.11e-05	0		0	0		0		0	0
Archaea	Euryarchaeota	Thermococci	Methanofastidiosales	NA	NA	NA		0	0		0	4.22e-05		0		0	0
Archaea	Euryarchaeota	Thermococci	Methanofastidiosales	NA	NA	NA		4.52e-05	0		0.000168399	0.000238905		0		0	0
Archaea	Euryarchaeota	Thermococci	Methanofastidiosales	NA	NA	NA		0	0		1.4e-05	0		0		0	0
Archaea	Euryarchaeota	Thermoplasmata	Marine Benthic Group D and DHVEG-1	NA	NA	NA		0	0.000104698		0	0		0		0	0
Archaea	Euryarchaeota	Thermoplasmata	Marine Benthic Group D and DHVEG-1	NA	NA	NA		0	5.23e-05		0	0		0		0	0
Archaea	Euryarchaeota	Thermoplasmata	Marine Benthic Group D and DHVEG-1	NA	NA	NA		4.24e-05	0		0	0		0		0	0
Archaea	Euryarchaeota	Thermoplasmata	Marine Benthic Group D and DHVEG-1	NA	NA	NA		0.000676689	0		0.000809251	0.000407544		0		0	0
Archaea	Euryarchaeota	Thermoplasmata	Marine Benthic Group D and DHVEG-1	NA	NA	NA		4.66e-05	0		0	0		0		0	0
Archaea	Euryarchaeota	Thermoplasmata	Marine Benthic Group D and DHVEG-1	NA	NA	NA		0.000161049	0		0.000224532	0		0.000247064		0	0
Archaea	Euryarchaeota	Thermoplasmata	Marine Benthic Group D and DHVEG-1	NA	NA	NA		0	0		0.000191788	0		0		0	0
Archaea	Euryarchaeota	Thermoplasmata	Marine Benthic Group D and DHVEG-1	NA	NA	NA		1.13e-05	0		4.68e-05	0		0		0	0
Archaea	Euryarchaeota	Thermoplasmata	Marine Benthic Group D and DHVEG-1	NA	NA	NA		0	0		0	8.43e-05		0		0	0
Archaea	Euryarchaeota	Thermoplasmata	Marine Benthic Group D and DHVEG-1	NA	NA	NA		0	0		5.15e-05	0		0		0	0
Archaea	Euryarchaeota	Thermoplasmata	Marine Benthic Group D and DHVEG-1	NA	NA	NA		1.84e-05	0		0	7.03e-05		0		0	0
Archaea	Euryarchaeota	Thermoplasmata	Marine Benthic Group D and DHVEG-1	NA	NA	NA		2.12e-05	0		0	0		0		0	0
Archaea	Euryarchaeota	Thermoplasmata	Marine Benthic Group D and DHVEG-1	NA	NA	NA		9.61e-05	0		0.000130977	0		0		0	0
Archaea	Euryarchaeota	Thermoplasmata	Marine Benthic Group D and DHVEG-1	NA	NA	NA		9.89e-05	0		0	0		7.02e-05		0	0
Archaea	Euryarchaeota	Thermoplasmata	Marine Benthic Group D and DHVEG-1	NA	NA	NA		0.000111604	0		0	0		0		0	0
Archaea	Euryarchaeota	Thermoplasmata	Marine Benthic Group D and DHVEG-1	NA	NA	NA		2.97e-05	0		0	0		0		0	0
Archaea	Euryarchaeota	Thermoplasmata	Marine Benthic Group D and DHVEG-1	NA	NA	NA		0	0		0	0		4.88e-05		0	0
Archaea	Euryarchaeota	Thermoplasmata	Marine Benthic Group D and DHVEG-1	NA	NA	NA		3.81e-05	0		0	0		0		0	0
Archaea	Euryarchaeota	Thermoplasmata	Marine Benthic Group D and DHVEG-1	NA	NA	NA		1.13e-05	0		0	0		0		0	0
Archaea	Euryarchaeota	Thermoplasmata	Marine Benthic Group D and DHVEG-1	NA	NA	NA		0.000125731	0		4.68e-05	0		0		0	0
Archaea	Euryarchaeota	Thermoplasmata	Marine Benthic Group D and DHVEG-1	NA	NA	NA		8.34e-05	0		0	0		0		0	0
Archaea	Euryarchaeota	Thermoplasmata	Marine Benthic Group D and DHVEG-1	NA	NA	NA		4.38e-05	0		9.82e-05	0		0		0	0
Archaea	Euryarchaeota	Thermoplasmata	Marine Benthic Group D and DHVEG-1	NA	NA	NA		3.11e-05	0		0	0		0		0	0
Archaea	Euryarchaeota	Thermoplasmata	Marine Benthic Group D and DHVEG-1	NA	NA	NA		0	0		7.02e-05	0		0		0	0
Archaea	Euryarchaeota	Thermoplasmata	Marine Benthic Group D and DHVEG-1	NA	NA	NA		0.000247225	0		0.00010291	0.000105399		0		0	0
Archaea	Euryarchaeota	Thermoplasmata	Marine Benthic Group D and DHVEG-1	NA	NA	NA		5.65e-06	0		0	0.000147559		0		0	0
Archaea	Euryarchaeota	Thermoplasmata	Marine Benthic Group D and DHVEG-1	NA	NA	NA		4.1e-05	0		0	0		0		0	0
Archaea	Euryarchaeota	Thermoplasmata	Marine Benthic Group D and DHVEG-1	NA	NA	NA		0	0		6.55e-05	0		0		0	0
Archaea	Euryarchaeota	Thermoplasmata	Marine Benthic Group D and DHVEG-1	NA	NA	NA		0	0		0	0		1.22e-05		0	0
Archaea	Euryarchaeota	Thermoplasmata	Marine Benthic Group D and DHVEG-1	NA	NA	NA		0.000267003	0		0.000322765	0.000245932		0		0	0
Archaea	Euryarchaeota	Thermoplasmata	Marine Benthic Group D and DHVEG-1	NA	NA	NA		0.000131382	0		0.00029002	0.000105399		0		0	0
Archaea	Euryarchaeota	Thermoplasmata	Marine Benthic Group D and DHVEG-1	NA	NA	NA		2.83e-05	0		0	0		0		0	0
Archaea	Euryarchaeota	Thermoplasmata	Marine Benthic Group D and DHVEG-1	NA	NA	NA		5.09e-05	0		0	0		0		0	0
Archaea	Euryarchaeota	Thermoplasmata	Marine Benthic Group D and DHVEG-1	NA	NA	NA		2.4e-05	0		0	0		0		0	0
Archaea	Euryarchaeota	Thermoplasmata	Marine Benthic Group D and DHVEG-1	NA	NA	NA		1.55e-05	0		0	0		0		0	0
Archaea	Euryarchaeota	Thermoplasmata	Marine Benthic Group D and DHVEG-1	NA	NA	NA		9.89e-06	0		0	0		0		0	0
Archaea	Euryarchaeota	Thermoplasmata	Marine Benthic Group D and DHVEG-1	NA	NA	NA		0.000127144	0		6.55e-05	0		0		0	0
Archaea	Euryarchaeota	Thermoplasmata	Marine Benthic Group D and DHVEG-1	NA	NA	NA		2.4e-05	0		0	0		0		0	0
Archaea	Euryarchaeota	Thermoplasmata	Marine Benthic Group D and DHVEG-1	NA	NA	NA		8.48e-06	0		0	0.000217825		0		0	0
Archaea	Euryarchaeota	Thermoplasmata	Marine Benthic Group D and DHVEG-1	NA	NA	NA		5.65e-06	0		6.55e-05	0		0		0	0
Archaea	Euryarchaeota	Thermoplasmata	Marine Benthic Group D and DHVEG-1	NA	NA	NA		3.67e-05	0		0	0		0		0	0
Archaea	Euryarchaeota	Thermoplasmata	Marine Benthic Group D and DHVEG-1	NA	NA	NA		0	0		9.36e-05	0		0		0	0
Archaea	Euryarchaeota	Thermoplasmata	Marine Benthic Group D and DHVEG-1	NA	NA	NA		3.25e-05	0		0	0		0		0	0
Archaea	Euryarchaeota	Thermoplasmata	Marine Benthic Group D and DHVEG-1	NA	NA	NA		1.98e-05	0		0	0		0		0	0
Archaea	Euryarchaeota	Thermoplasmata	Marine Benthic Group D and DHVEG-1	NA	NA	NA		1.84e-05	0		0	0		0		0	0
Archaea	Euryarchaeota	Thermoplasmata	Marine Group III	NA	NA	NA		0	0		0	5.62e-05		0		0	0
Archaea	Euryarchaeota	Thermoplasmata	Marine Group III	NA	NA	NA		0	0		3.74e-05	0		0		0	0
Archaea	Euryarchaeota	Thermoplasmata	NA	NA	NA	NA		0	0		2.34e-05	0		0		0	0
Archaea	Euryarchaeota	Thermoplasmata	NA	NA	NA	NA		0	0		3.74e-05	0		0		0	0
Archaea	Euryarchaeota	Thermoplasmata	NA	NA	NA	NA		0	0		1.87e-05	0		0		0	0
Archaea	Euryarchaeota	Thermoplasmata	NA	NA	NA	NA		4.24e-06	0		0.000201143	0		0		0	0
Archaea	Euryarchaeota	Thermoplasmata	NA	NA	NA	NA		3.67e-05	0		0	0		0		0	0
Archaea	Nanoarchaeaeota	Nanohaloarchaeia	Aenigmarchaeales	NA	NA	NA		0.000104541	0		3.74e-05	0		0		0	0
Archaea	Nanoarchaeaeota	Nanohaloarchaeia	Deep Sea Euryarchaeotic Group(DSEG)	NA	NA	NA		9.89e-06	0		0	0		6.41e-05		0	0
Archaea	Nanoarchaeaeota	Woesearchaeia	NA	NA	NA	NA		4.1e-05	0.000326174		0	0		0		0	0
Archaea	Nanoarchaeaeota	Woesearchaeia	NA	NA	NA	NA		3.81e-05	0.000281878		0	0		0		0	0
Archaea	Nanoarchaeaeota	Woesearchaeia	NA	NA	NA	NA		0.000152573	0.00024161		0.000369542	0.000168639		4.88e-05		0	0
Archaea	Nanoarchaeaeota	Woesearchaeia	NA	NA	NA	NA		1.98e-05	0.000104698		2.81e-05	0		0		0	0
Archaea	Nanoarchaeaeota	Woesearchaeia	NA	NA	NA	NA		1.27e-05	8.05e-05		0	0		0		0	0
Archaea	Nanoarchaeaeota	Woesearchaeia	NA	NA	NA	NA		0	0		4.21e-05	0		0		0	0
Archaea	Nanoarchaeaeota	Woesearchaeia	NA	NA	NA	NA		2.54e-05	0		0	0		0		0	0
Archaea	Nanoarchaeaeota	Woesearchaeia	NA	NA	NA	NA		3.53e-05	0		0	0		0		0	0
Archaea	Nanoarchaeaeota	Woesearchaeia	NA	NA	NA	NA		0	0		0.000130977	0		0		0	0
Archaea	Nanoarchaeaeota	Woesearchaeia	NA	NA	NA	NA		0	0		7.48e-05	0		0		0	0
Archaea	Nanoarchaeaeota	Woesearchaeia	NA	NA	NA	NA		1.55e-05	0		0	0		0		0	0
Archaea	Nanoarchaeaeota	Woesearchaeia	NA	NA	NA	NA		3.67e-05	0		0	0		0		0	0
Archaea	Nanoarchaeaeota	Woesearchaeia	NA	NA	NA	NA		7.35e-05	0		7.95e-05	0		0		0	0
Archaea	Nanoarchaeaeota	Woesearchaeia	NA	NA	NA	NA		0	0		4.21e-05	0		0		0	0
Archaea	Nanoarchaeaeota	Woesearchaeia	NA	NA	NA	NA		4.94e-05	0		0	0		0		0	0
Archaea	Nanoarchaeaeota	Woesearchaeia	NA	NA	NA	NA		0.00011443	0		0.000243243	0.000379437		0		0	0
Archaea	Nanoarchaeaeota	Woesearchaeia	NA	NA	NA	NA		4.52e-05	0		0	0		0		0	0
Archaea	Nanoarchaeaeota	Woesearchaeia	NA	NA	NA	NA		4.24e-06	0		0	0		0		0	0
Archaea	Nanoarchaeaeota	Woesearchaeia	NA	NA	NA	NA		4.94e-05	0		0	0		0		0	0
Archaea	Nanoarchaeaeota	Woesearchaeia	NA	NA	NA	NA		0	0		2.34e-05	0		0		0	0
Archaea	Nanoarchaeaeota	Woesearchaeia	NA	NA	NA	NA		0	0		5.15e-05	0		0		0	0
Archaea	Nanoarchaeaeota	Woesearchaeia	NA	NA	NA	NA		0	0		7.48e-05	0		0		0	0
Archaea	Nanoarchaeaeota	Woesearchaeia	NA	NA	NA	NA		0	0		6.55e-05	0		0		0	0
Archaea	Nanoarchaeaeota	Woesearchaeia	NA	NA	NA	NA		0	0		4.21e-05	0		0		0	0
Archaea	Nanoarchaeaeota	Woesearchaeia	NA	NA	NA	NA		0.000113017	0		0	0		0		0	0
Archaea	Nanoarchaeaeota	Woesearchaeia	NA	NA	NA	NA		0	0		0	6.32e-05		0		0	0
Archaea	Nanoarchaeaeota	Woesearchaeia	NA	NA	NA	NA		0	0		6.55e-05	5.62e-05		0		0	0
Archaea	Nanoarchaeaeota	Woesearchaeia	NA	NA	NA	NA		0	0		0	0		1.83e-05		0	0
Archaea	Nanoarchaeaeota	Woesearchaeia	NA	NA	NA	NA		1.7e-05	0		0	4.92e-05		7.63e-05		0	0
Archaea	Nanoarchaeaeota	Woesearchaeia	NA	NA	NA	NA		2.4e-05	0		0	0		0		0	0
Archaea	Nanoarchaeaeota	Woesearchaeia	NA	NA	NA	NA		0	0		0	0		9.15e-05		0	0
Archaea	Nanoarchaeaeota	Woesearchaeia	NA	NA	NA	NA		0	0		3.27e-05	0		0		0	0
Archaea	Nanoarchaeaeota	Woesearchaeia	NA	NA	NA	NA		8.48e-05	0		4.21e-05	0		0		0	0
Archaea	Nanoarchaeaeota	Woesearchaeia	NA	NA	NA	NA		0.000108779	0		0	0		0		0	0
Archaea	Nanoarchaeaeota	Woesearchaeia	NA	NA	NA	NA		0	0		0	7.03e-05		8.24e-05		0	0
Archaea	Nanoarchaeaeota	Woesearchaeia	NA	NA	NA	NA		0.00023451	0		0.000205821	0		0		0	0
Archaea	Nanoarchaeaeota	Woesearchaeia	NA	NA	NA	NA		3.25e-05	0		0	0		0		0	0
Archaea	Nanoarchaeaeota	Woesearchaeia	NA	NA	NA	NA		7.06e-05	0		0	0		0		0	0
Archaea	Nanoarchaeaeota	Woesearchaeia	NA	NA	NA	NA		0	0		0.000130977	0		0		0	0
Archaea	Nanoarchaeaeota	Woesearchaeia	NA	NA	NA	NA		5.09e-05	0		0	0		0		0	0
Archaea	Nanoarchaeaeota	Woesearchaeia	NA	NA	NA	NA		0	0		0	0.000344304		0		0	0
Archaea	Nanoarchaeaeota	Woesearchaeia	NA	NA	NA	NA		4.38e-05	0		0	0		0		0	0
Archaea	Nanoarchaeaeota	Woesearchaeia	NA	NA	NA	NA		0	0		2.81e-05	0		0		0	0
Archaea	Nanoarchaeaeota	Woesearchaeia	NA	NA	NA	NA		0.000104541	0		0	0		0		0	0
Archaea	Nanoarchaeaeota	Woesearchaeia	NA	NA	NA	NA		0	0		0	9.13e-05		0		0	0
Archaea	Nanoarchaeaeota	Woesearchaeia	NA	NA	NA	NA		3.81e-05	0		0	0		0		0	0
Archaea	Nanoarchaeaeota	Woesearchaeia	NA	NA	NA	NA		0	0		0	2.11e-05		0		0	0
Archaea	Nanoarchaeaeota	Woesearchaeia	NA	NA	NA	NA		0	0		3.27e-05	0		0		0	0
Archaea	Nanoarchaeaeota	Woesearchaeia	NA	NA	NA	NA		0.000128557	0		0	0		0		0	0
Archaea	Nanoarchaeaeota	Woesearchaeia	NA	NA	NA	NA		3.25e-05	0		0	0		0		0	0
Archaea	Nanoarchaeaeota	Woesearchaeia	NA	NA	NA	NA		6.5e-05	0		0	9.84e-05		5.8e-05		0	0
Archaea	Nanoarchaeaeota	Woesearchaeia	NA	NA	NA	NA		0	0		0	0.000105399		0		0	0
Archaea	Nanoarchaeaeota	Woesearchaeia	NA	NA	NA	NA		0	0		0	2.81e-05		0		0	0
Archaea	Nanoarchaeaeota	Woesearchaeia	NA	NA	NA	NA		5.09e-05	0		2.81e-05	4.22e-05		0		0	0
Archaea	Nanoarchaeaeota	Woesearchaeia	NA	NA	NA	NA		0	0		0	7.73e-05		0		0	0
Archaea	Nanoarchaeaeota	Woesearchaeia	NA	NA	NA	NA		0.000113017	0		0.000201143	0.000112426		0.000115907		0	0
Archaea	Nanoarchaeaeota	Woesearchaeia	NA	NA	NA	NA		1.41e-05	0		0	0		0		0	0
Archaea	Nanoarchaeaeota	Woesearchaeia	NA	NA	NA	NA		8.48e-05	0		0	0		0		0	0
Archaea	Nanoarchaeaeota	Woesearchaeia	NA	NA	NA	NA		4.66e-05	0		7.48e-05	0		0		0	0
Archaea	Nanoarchaeaeota	Woesearchaeia	NA	NA	NA	NA		2.83e-05	0		0	0		0		0	0
Archaea	Nanoarchaeaeota	Woesearchaeia	NA	NA	NA	NA		2.83e-05	0		0	0		0		0	0
Archaea	Nanoarchaeaeota	Woesearchaeia	NA	NA	NA	NA		5.09e-05	0		0	0		0		0	0
Archaea	Nanoarchaeaeota	Woesearchaeia	NA	NA	NA	NA		0.000211907	0		0.000224532	0		0		0	0
Archaea	Nanoarchaeaeota	Woesearchaeia	NA	NA	NA	NA		0	0		0	9.84e-05		0		0	0
Archaea	Nanoarchaeaeota	Woesearchaeia	NA	NA	NA	NA		7.91e-05	0		7.95e-05	0		0		0	0
Archaea	Nanoarchaeaeota	Woesearchaeia	NA	NA	NA	NA		0	0		5.15e-05	0		0		0	0
Archaea	Nanoarchaeaeota	Woesearchaeia	NA	NA	NA	NA		4.66e-05	0		0	0		0.000109806		0	0
Archaea	Nanoarchaeaeota	Woesearchaeia	NA	NA	NA	NA		0	0		0	4.92e-05		0		0	0
Archaea	Nanoarchaeaeota	Woesearchaeia	NA	NA	NA	NA		4.1e-05	0		0	0		0		0	0
Archaea	Nanoarchaeaeota	Woesearchaeia	NA	NA	NA	NA		0.000324924	0		0.000378898	0.000569156		0		0	0
Archaea	Nanoarchaeaeota	Woesearchaeia	NA	NA	NA	NA		4.52e-05	0		0	0		0		0	0
Archaea	Nanoarchaeaeota	Woesearchaeia	NA	NA	NA	NA		5.51e-05	0		0.000121621	0		0		0	0
Archaea	Nanoarchaeaeota	Woesearchaeia	NA	NA	NA	NA		2.54e-05	0		0	0		0		0	0
Archaea	Nanoarchaeaeota	Woesearchaeia	NA	NA	NA	NA		0.000223209	0		4.68e-05	9.84e-05		0		0	0
Archaea	Nanoarchaeaeota	Woesearchaeia	NA	NA	NA	NA		0	0		2.34e-05	2.81e-05		0		0	0
Archaea	Nanoarchaeaeota	Woesearchaeia	NA	NA	NA	NA		0	0		3.27e-05	0		0		0	0
Archaea	Nanoarchaeaeota	Woesearchaeia	NA	NA	NA	NA		0	0		0.00022921	0.000224852		0		0	0
Archaea	Nanoarchaeaeota	Woesearchaeia	NA	NA	NA	NA		0.000120081	0		3.27e-05	6.32e-05		0		0	0
Archaea	Nanoarchaeaeota	Woesearchaeia	NA	NA	NA	NA		0.000163875	0		0	0		0		0	0
Archaea	Nanoarchaeaeota	Woesearchaeia	NA	NA	NA	NA		2.97e-05	0		0	0		0		0	0
Archaea	Nanoarchaeaeota	Woesearchaeia	NA	NA	NA	NA		3.25e-05	0		0	0		0		0	0
Archaea	Nanoarchaeaeota	Woesearchaeia	NA	NA	NA	NA		0	0		8.42e-05	0		0		0	0
Archaea	Nanoarchaeaeota	Woesearchaeia	NA	NA	NA	NA		3.81e-05	0		0.00010291	0		0		0	0
Archaea	Nanoarchaeaeota	Woesearchaeia	NA	NA	NA	NA		5.37e-05	0		0	0		0		0	0
Archaea	Nanoarchaeaeota	Woesearchaeia	NA	NA	NA	NA		3.67e-05	0		0	0		0		0	0
Archaea	Nanoarchaeaeota	Woesearchaeia	NA	NA	NA	NA		0	0		9.36e-06	0		0		0	0
Archaea	Nanoarchaeaeota	Woesearchaeia	NA	NA	NA	NA		8.48e-05	0		0	0		0		0	0
Archaea	Nanoarchaeaeota	Woesearchaeia	NA	NA	NA	NA		3.25e-05	0		0	0		0		0	0
Archaea	Nanoarchaeaeota	Woesearchaeia	NA	NA	NA	NA		4.38e-05	0		0	0		0		0	0
Archaea	Nanoarchaeaeota	Woesearchaeia	NA	NA	NA	NA		9.61e-05	0		0	0		0		0	0
Archaea	Nanoarchaeaeota	Woesearchaeia	NA	NA	NA	NA		1.7e-05	0		0	0		0		0	0
Archaea	Nanoarchaeaeota	Woesearchaeia	NA	NA	NA	NA		0	0		2.81e-05	0		0		0	0
Archaea	Nanoarchaeaeota	Woesearchaeia	NA	NA	NA	NA		0	0		0.000135655	0		0		0	0
Archaea	Nanoarchaeaeota	Woesearchaeia	NA	NA	NA	NA		0.000176589	0		0	0		0		0	0
Archaea	Nanoarchaeaeota	Woesearchaeia	NA	NA	NA	NA		0.000156811	0		7.02e-05	0		0		0	0
Archaea	Nanoarchaeaeota	Woesearchaeia	NA	NA	NA	NA		1.98e-05	0		0	0		0		0	0
Archaea	Nanoarchaeaeota	Woesearchaeia	NA	NA	NA	NA		2.26e-05	0		0	0		0		0	0
Archaea	Nanoarchaeaeota	Woesearchaeia	NA	NA	NA	NA		0.000138446	0		0	0		0		0	0
Archaea	Nanoarchaeaeota	Woesearchaeia	NA	NA	NA	NA		7.91e-05	0		0	0		0		0	0
Archaea	Nanoarchaeaeota	Woesearchaeia	NA	NA	NA	NA		0.000138446	0		0	0		0		0	0
Archaea	Nanoarchaeaeota	Woesearchaeia	NA	NA	NA	NA		0.00025005	0		0.000556652	0.000140532		0		0	0
Archaea	Nanoarchaeaeota	Woesearchaeia	NA	NA	NA	NA		5.37e-05	0		0	0		0		0	0
Archaea	Nanoarchaeaeota	Woesearchaeia	NA	NA	NA	NA		3.67e-05	0		0	0		0		0	0
Archaea	Nanoarchaeaeota	Woesearchaeia	NA	NA	NA	NA		7.49e-05	0		0.000112266	0		0		0	0
Archaea	Nanoarchaeaeota	Woesearchaeia	NA	NA	NA	NA		7.49e-05	0		0	0		0		0	0
Archaea	Nanoarchaeaeota	Woesearchaeia	NA	NA	NA	NA		1.98e-05	0		0	0		0		0	0
Archaea	Nanoarchaeaeota	Woesearchaeia	NA	NA	NA	NA		1.98e-05	0		4.68e-05	0		0		0	0
Archaea	Nanoarchaeaeota	Woesearchaeia	NA	NA	NA	NA		9.61e-05	0		0	0		0		0	0
Archaea	Nanoarchaeaeota	Woesearchaeia	NA	NA	NA	NA		0.000125731	0		0	0		0		0	0
Archaea	Nanoarchaeaeota	Woesearchaeia	NA	NA	NA	NA		3.67e-05	0		0	0		0		0	0
Archaea	Nanoarchaeaeota	Woesearchaeia	NA	NA	NA	NA		0	0		0.000159043	0		0		0	0
Bacteria	Acetothermia	Acetothermiia	NA	NA	NA	NA		0.000543894	0.0001651		0.000771829	0.000316198		0		0	0
Bacteria	Acetothermia	Acetothermiia	NA	NA	NA	NA		0	0		5.15e-05	0		0		0	0
Bacteria	Acetothermia	Acetothermiia	NA	NA	NA	NA		9.89e-05	0		0	0		0		0	0
Bacteria	Acetothermia	Acetothermiia	NA	NA	NA	NA		5.93e-05	0		7.95e-05	0.000168639		0		0	0
Bacteria	Acetothermia	Acetothermiia	NA	NA	NA	NA		0	0		0.000163721	0		0		0	0
Bacteria	Acetothermia	Acetothermiia	NA	NA	NA	NA		9.75e-05	0		0	0		0		0	0
Bacteria	Acetothermia	Acetothermiia	NA	NA	NA	NA		0	0		2.81e-05	0		0		0	0
Bacteria	Acetothermia	Acetothermiia	NA	NA	NA	NA		0	0		3.27e-05	0		0		0	0
Bacteria	Acetothermia	Acetothermiia	NA	NA	NA	NA		2.83e-05	0		5.15e-05	0		0		0	0
Bacteria	Acetothermia	Acetothermiia	NA	NA	NA	NA		0	0		0	9.13e-05		0		0	0
Bacteria	Acidobacteria	Acidobacteriia	Acidobacteriales	Acidobacteriaceae (Subgroup 1)	Granulicella	NA		0	0.000257717		0	0		0		0	0
Bacteria	Acidobacteria	Acidobacteriia	Solibacterales	Solibacteraceae (Subgroup 3)	PAUC26f	NA		0	0		5.61e-05	0		0		0	0
Bacteria	Acidobacteria	Acidobacteriia	Solibacterales	Solibacteraceae (Subgroup 3)	PAUC26f	NA		0	0		9.82e-05	0		0		0	0
Bacteria	Acidobacteria	Acidobacteriia	Solibacterales	Solibacteraceae (Subgroup 3)	PAUC26f	NA		2.68e-05	0		0	8.43e-05		1.53e-05		0	0
Bacteria	Acidobacteria	Aminicenantia	Aminicenantales	NA	NA	NA		0	0.000632213		3.74e-05	0		0		0	0
Bacteria	Acidobacteria	Aminicenantia	Aminicenantales	NA	NA	NA		0.00188597	0.000390603		0.00165125	0.00101183		0		0	0
Bacteria	Acidobacteria	Aminicenantia	Aminicenantales	NA	NA	NA		0	0.000370469		0	0		0		0	0
Bacteria	Acidobacteria	Aminicenantia	Aminicenantales	NA	NA	NA		0	0		0	5.62e-05		0		0	0
Bacteria	Acidobacteria	Aminicenantia	Aminicenantales	NA	NA	NA		5.65e-05	0		0	0		0.000158609		0	0
Bacteria	Acidobacteria	Aminicenantia	Aminicenantales	NA	NA	NA		3.96e-05	0		0	0		0		0	0
Bacteria	Acidobacteria	Aminicenantia	Aminicenantales	NA	NA	NA		0	0		0	0		0.000149459		0	0
Bacteria	Acidobacteria	Aminicenantia	Aminicenantales	NA	NA	NA		0	0		0	0		0.000183011		0	0
Bacteria	Acidobacteria	Aminicenantia	Aminicenantales	NA	NA	NA		8.34e-05	0		0	0		0		0	0
Bacteria	Acidobacteria	Aminicenantia	Aminicenantales	NA	NA	NA		2.4e-05	0		7.95e-05	0		0		0	0
Bacteria	Acidobacteria	Aminicenantia	Aminicenantales	NA	NA	NA		0	0		0	0		0.000140308		0	0
Bacteria	Acidobacteria	Aminicenantia	Aminicenantales	NA	NA	NA		0	0		0.00822816	0.00380843		0		0	0
Bacteria	Acidobacteria	Aminicenantia	Aminicenantales	NA	NA	NA		7.35e-05	0		0	0		0.000250114		0	0
Bacteria	Acidobacteria	Aminicenantia	Aminicenantales	NA	NA	NA		3.53e-05	0		0	0		0		0	0
Bacteria	Acidobacteria	Aminicenantia	Aminicenantales	NA	NA	NA		0.00036448	0		0.000458419	0.000316198		0		0	0
Bacteria	Acidobacteria	Aminicenantia	Aminicenantales	NA	NA	NA		0.000105953	0		0	0		0		0	0
Bacteria	Acidobacteria	Aminicenantia	Aminicenantales	NA	NA	NA		0	0		0	2.81e-05		0		0	0
Bacteria	Acidobacteria	Aminicenantia	Aminicenantales	NA	NA	NA		1.41e-05	0		0	0		0		0	0
Bacteria	Acidobacteria	Aminicenantia	Aminicenantales	NA	NA	NA		0	0		7.48e-05	0		0		0	0
Bacteria	Acidobacteria	Aminicenantia	Aminicenantales	NA	NA	NA		3.81e-05	0		2.81e-05	0		0		0	0
Bacteria	Acidobacteria	Aminicenantia	Aminicenantales	NA	NA	NA		9.89e-05	0		0	0		0		0	0
Bacteria	Acidobacteria	Aminicenantia	Aminicenantales	NA	NA	NA		6.92e-05	0		8.89e-05	0		8.54e-05		0	0
Bacteria	Acidobacteria	Aminicenantia	Aminicenantales	NA	NA	NA		6.22e-05	0		0	0		0		0	0
Bacteria	Acidobacteria	Aminicenantia	Aminicenantales	NA	NA	NA		0.00015116	0		0	0		0		0	0
Bacteria	Acidobacteria	Aminicenantia	Aminicenantales	NA	NA	NA		6.22e-05	0		0	0		0		0	0
Bacteria	Acidobacteria	Aminicenantia	Aminicenantales	NA	NA	NA		0.00012997	0		9.82e-05	0		0		0	0
Bacteria	Acidobacteria	Aminicenantia	Aminicenantales	NA	NA	NA		6.78e-05	0		0	0		0		0	0
Bacteria	Acidobacteria	Aminicenantia	Aminicenantales	NA	NA	NA		4.38e-05	0		0	0		0		0	0
Bacteria	Acidobacteria	Aminicenantia	Aminicenantales	NA	NA	NA		0.00110474	0		0.00129574	0.000716715		9.46e-05		0	0
Bacteria	Acidobacteria	Aminicenantia	Aminicenantales	NA	NA	NA		8.05e-05	0		0	0		0		0	0
Bacteria	Acidobacteria	Blastocatellia (Subgroup 4)	Blastocatellales	Blastocatellaceae	Blastocatella	NA		0	0		3.74e-05	0		0		0	0
Bacteria	Acidobacteria	d142	NA	NA	NA	NA		2.83e-05	0.000177181		0	0		0		0	0
Bacteria	Acidobacteria	d142	NA	NA	NA	NA		0.000170938	0		0	0.000189719		7.93e-05		0	0
Bacteria	Acidobacteria	d142	NA	NA	NA	NA		5.65e-05	0		0	0		0		0	0
Bacteria	Acidobacteria	d142	NA	NA	NA	NA		1.41e-05	0		0	0		0		0	0
Bacteria	Acidobacteria	d142	NA	NA	NA	NA		0	0		0.000173077	0		0		0	0
Bacteria	Acidobacteria	d142	NA	NA	NA	NA		0	0		0.00022921	0		0		0	0
Bacteria	Acidobacteria	d142	NA	NA	NA	NA		0	0		0	0		3.05e-05		0	0
Bacteria	Acidobacteria	d142	NA	NA	NA	NA		0.00026559	0		0	0		0		0	0
Bacteria	Acidobacteria	d142	NA	NA	NA	NA		0	0		0	0		0.000100656		0	0
Bacteria	Acidobacteria	d142	NA	NA	NA	NA		0	0		0.000130977	0		0		0	0
Bacteria	Acidobacteria	d142	NA	NA	NA	NA		1.84e-05	0		0	0		0		0	0
Bacteria	Acidobacteria	d142	NA	NA	NA	NA		0	0		0	0		0.000143358		0	0
Bacteria	Acidobacteria	d142	NA	NA	NA	NA		0.000142684	0		0	0		0.000195211		0	0
Bacteria	Acidobacteria	Holophagae	Acanthopleuribacterales	Acanthopleuribacteraceae	Acanthopleuribacter	NA		0	0		0	0		0.000131158		0	0
Bacteria	Acidobacteria	Holophagae	Acanthopleuribacterales	Acanthopleuribacteraceae	Thermotomaculum	NA		0	0		4.21e-05	0		0		0	0
Bacteria	Acidobacteria	Subgroup 17	NA	NA	NA	NA		0	0.000942279		0	0		0		0	0
Bacteria	Acidobacteria	Subgroup 17	NA	NA	NA	NA		0	0.000893957		0	9.84e-05		0		0	0
Bacteria	Acidobacteria	Subgroup 17	NA	NA	NA	NA		0.000295257	0		0.000350831	0.000316198		0.00035382		0	0
Bacteria	Acidobacteria	Subgroup 17	NA	NA	NA	NA		9.89e-06	0		0	0		0		0	0
Bacteria	Acidobacteria	Subgroup 17	NA	NA	NA	NA		4.38e-05	0		0	0		0		0	0
Bacteria	Acidobacteria	Subgroup 17	NA	NA	NA	NA		7.49e-05	0		0	0		0		0	0
Bacteria	Acidobacteria	Subgroup 17	NA	NA	NA	NA		3.39e-05	0		0.000112266	6.32e-05		0		0	0
Bacteria	Acidobacteria	Subgroup 17	NA	NA	NA	NA		0.000528355	0		4.21e-05	5.62e-05		0.000265365		0	0
Bacteria	Acidobacteria	Subgroup 17	NA	NA	NA	NA		0	0		0	0		0.000195211		0	0
Bacteria	Acidobacteria	Subgroup 17	NA	NA	NA	NA		0.000245812	0		0	0.000337278		0		0	0
Bacteria	Acidobacteria	Subgroup 18	NA	NA	NA	NA		3.39e-05	0		0	0		0		0	0
Bacteria	Acidobacteria	Subgroup 18	NA	NA	NA	NA		0	0		0	0		5.8e-05		0	0
Bacteria	Acidobacteria	Subgroup 18	NA	NA	NA	NA		0	0		0	0.000154586		0		0	0
Bacteria	Acidobacteria	Subgroup 21	NA	NA	NA	NA		0	0		0	4.92e-05		0		0	0
Bacteria	Acidobacteria	Subgroup 21	NA	NA	NA	NA		0	0		0	0.000105399		0.000100656		0	0
Bacteria	Acidobacteria	Subgroup 21	NA	NA	NA	NA		0.000153986	0		0.000116944	0		5.19e-05		0	0
Bacteria	Acidobacteria	Subgroup 21	NA	NA	NA	NA		0	0		0	0		0.000100656		0	0
Bacteria	Acidobacteria	Subgroup 21	NA	NA	NA	NA		4.8e-05	0		0	0		0		0	0
Bacteria	Acidobacteria	Subgroup 21	NA	NA	NA	NA		0	0		0	0		1.53e-05		0	0
Bacteria	Acidobacteria	Subgroup 22	NA	NA	NA	NA		0.000565085	0.000902011		0.000238565	0		0.000832698		0	0
Bacteria	Acidobacteria	Subgroup 22	NA	NA	NA	NA		0	0		4.21e-05	0		0		0	0
Bacteria	Acidobacteria	Subgroup 22	NA	NA	NA	NA		0	0		5.15e-05	0		0.00017691		0	0
Bacteria	Acidobacteria	Subgroup 22	NA	NA	NA	NA		0	0		0	0.000105399		0		0	0
Bacteria	Acidobacteria	Subgroup 22	NA	NA	NA	NA		0	0		0	0		7.32e-05		0	0
Bacteria	Acidobacteria	Subgroup 22	NA	NA	NA	NA		3.96e-05	0		0	0		0		0	0
Bacteria	Acidobacteria	Subgroup 22	NA	NA	NA	NA		0	0		7.95e-05	0		0		0	0
Bacteria	Acidobacteria	Subgroup 22	NA	NA	NA	NA		0.00013562	0		0	0		0		0	0
Bacteria	Acidobacteria	Subgroup 22	NA	NA	NA	NA		0.000101715	0		0	0		0		0	0
Bacteria	Acidobacteria	Subgroup 22	NA	NA	NA	NA		0	0		0	0		8.54e-05		0	0
Bacteria	Acidobacteria	Subgroup 22	NA	NA	NA	NA		1.41e-05	0		0	0		0		0	0
Bacteria	Acidobacteria	Subgroup 26	NA	NA	NA	NA		0	0		4.21e-05	0		0		0	0
Bacteria	Acidobacteria	Subgroup 9	NA	NA	NA	NA		4.52e-05	0		0	0		0		0	0
Bacteria	Acidobacteria	Subgroup 9	NA	NA	NA	NA		0	0		0	0		9.76e-05		0	0
Bacteria	Acidobacteria	Thermoanaerobaculia	Thermoanaerobaculales	Thermoanaerobaculaceae	B276-D12	NA		0	0		0	0		9.46e-05		0	0
Bacteria	Acidobacteria	Thermoanaerobaculia	Thermoanaerobaculales	Thermoanaerobaculaceae	B276-D12	NA		0	0		5.61e-05	0		0		0	0
Bacteria	Acidobacteria	Thermoanaerobaculia	Thermoanaerobaculales	Thermoanaerobaculaceae	B276-D12	NA		5.65e-05	0		0	0		0		0	0
Bacteria	Acidobacteria	Thermoanaerobaculia	Thermoanaerobaculales	Thermoanaerobaculaceae	Subgroup 10	NA		0	0		0	0.000105399		0		0	0
Bacteria	Acidobacteria	Thermoanaerobaculia	Thermoanaerobaculales	Thermoanaerobaculaceae	Subgroup 10	NA		0	0		6.55e-05	0		0		0	0
Bacteria	Acidobacteria	Thermoanaerobaculia	Thermoanaerobaculales	Thermoanaerobaculaceae	Subgroup 10	NA		8.48e-06	0		0	0		0		0	0
Bacteria	Acidobacteria	Thermoanaerobaculia	Thermoanaerobaculales	Thermoanaerobaculaceae	Subgroup 10	NA		4.8e-05	0		0	7.73e-05		0		0	0
Bacteria	Acidobacteria	Thermoanaerobaculia	Thermoanaerobaculales	Thermoanaerobaculaceae	Subgroup 23	NA		0.000988899	0.00107114		0.00142671	0.00145451		0.000338569		0	0
Bacteria	Acidobacteria	Thermoanaerobaculia	Thermoanaerobaculales	Thermoanaerobaculaceae	Subgroup 23	NA		0.00112876	0.00087785		0.00179158	0.0009767		0.00119262		0	0
Bacteria	Acidobacteria	Thermoanaerobaculia	Thermoanaerobaculales	Thermoanaerobaculaceae	Subgroup 23	NA		6.92e-05	0.00080134		0	0		0.000146408		0	0
Bacteria	Acidobacteria	Thermoanaerobaculia	Thermoanaerobaculales	Thermoanaerobaculaceae	Subgroup 23	NA		0.00182805	0.000696642		0.00130509	0.00156694		0.00161659		0	0
Bacteria	Acidobacteria	Thermoanaerobaculia	Thermoanaerobaculales	Thermoanaerobaculaceae	Subgroup 23	NA		0	0.000499328		0	0		0		0	0
Bacteria	Acidobacteria	Thermoanaerobaculia	Thermoanaerobaculales	Thermoanaerobaculaceae	Subgroup 23	NA		0.0012672	0.000116778		0.00109459	0		0.000741193		0	0
Bacteria	Acidobacteria	Thermoanaerobaculia	Thermoanaerobaculales	Thermoanaerobaculaceae	Subgroup 23	NA		4.8e-05	0		0	0		0		0	0
Bacteria	Acidobacteria	Thermoanaerobaculia	Thermoanaerobaculales	Thermoanaerobaculaceae	Subgroup 23	NA		0.000158224	0		0	0.000154586		0.000301967		0	0
Bacteria	Acidobacteria	Thermoanaerobaculia	Thermoanaerobaculales	Thermoanaerobaculaceae	Subgroup 23	NA		0.000716245	0		0.00104314	0.000688608		0.000558182		0	0
Bacteria	Acidobacteria	Thermoanaerobaculia	Thermoanaerobaculales	Thermoanaerobaculaceae	Subgroup 23	NA		6.92e-05	0		0	0		0		0	0
Bacteria	Acidobacteria	Thermoanaerobaculia	Thermoanaerobaculales	Thermoanaerobaculaceae	Subgroup 23	NA		2.97e-05	0		0	0		0.000195211		0	0
Bacteria	Acidobacteria	Thermoanaerobaculia	Thermoanaerobaculales	Thermoanaerobaculaceae	Subgroup 23	NA		0.000785468	0		0.000818606	0.000267011		0		0	0
Bacteria	Acidobacteria	Thermoanaerobaculia	Thermoanaerobaculales	Thermoanaerobaculaceae	Subgroup 23	NA		0.000429465	0		0.000126299	0.000252958		0		0	0
Bacteria	Acidobacteria	Thermoanaerobaculia	Thermoanaerobaculales	Thermoanaerobaculaceae	Subgroup 23	NA		0.000894247	0		0.000968294	0.000878327		0.000905902		0	0
Bacteria	Acidobacteria	Thermoanaerobaculia	Thermoanaerobaculales	Thermoanaerobaculaceae	Subgroup 23	NA		0	0		0.000159043	0		0.000152509		0	0
Bacteria	Acidobacteria	Thermoanaerobaculia	Thermoanaerobaculales	Thermoanaerobaculaceae	Subgroup 23	NA		0	0		0	0		9.15e-05		0	0
Bacteria	Acidobacteria	Thermoanaerobaculia	Thermoanaerobaculales	Thermoanaerobaculaceae	Subgroup 23	NA		0.000125731	0		0	0.000245932		7.32e-05		0	0
Bacteria	Acidobacteria	Thermoanaerobaculia	Thermoanaerobaculales	Thermoanaerobaculaceae	Subgroup 23	NA		6.22e-05	0		0	0		0		0	0
Bacteria	Acidobacteria	Thermoanaerobaculia	Thermoanaerobaculales	Thermoanaerobaculaceae	Subgroup 23	NA		0	0		0	0		0.000131158		0	0
Bacteria	Acidobacteria	Thermoanaerobaculia	Thermoanaerobaculales	Thermoanaerobaculaceae	Subgroup 23	NA		8.19e-05	0		0	0		0		0	0
Bacteria	Acidobacteria	Thermoanaerobaculia	Thermoanaerobaculales	Thermoanaerobaculaceae	Subgroup 23	NA		9.61e-05	0		0	0		0		0	0
Bacteria	Acidobacteria	Thermoanaerobaculia	Thermoanaerobaculales	Thermoanaerobaculaceae	Subgroup 23	NA		0.00122765	0		0.00168399	0.00095562		0.000244014		0	0
Bacteria	Acidobacteria	Thermoanaerobaculia	Thermoanaerobaculales	Thermoanaerobaculaceae	Subgroup 23	NA		0.000238748	0		0	0		0.000231813		0	0
Bacteria	Acidobacteria	Thermoanaerobaculia	Thermoanaerobaculales	Thermoanaerobaculaceae	Subgroup 23	NA		0	0		0.00022921	0		0		0	0
Bacteria	Acidobacteria	Thermoanaerobaculia	Thermoanaerobaculales	Thermoanaerobaculaceae	Subgroup 23	NA		0	0		6.08e-05	0		0		0	0
Bacteria	Acidobacteria	Thermoanaerobaculia	Thermoanaerobaculales	Thermoanaerobaculaceae	Subgroup 23	NA		6.64e-05	0		0	0		0		0	0
Bacteria	Acidobacteria	Thermoanaerobaculia	Thermoanaerobaculales	Thermoanaerobaculaceae	Subgroup 23	NA		0.000261352	0		0	0		6.41e-05		0	0
Bacteria	Acidobacteria	Thermoanaerobaculia	Thermoanaerobaculales	Thermoanaerobaculaceae	Subgroup 23	NA		0	0		0	0		2.44e-05		0	0
Bacteria	Acidobacteria	Thermoanaerobaculia	Thermoanaerobaculales	Thermoanaerobaculaceae	Subgroup 23	NA		4.24e-05	0		0	0		0		0	0
Bacteria	Acidobacteria	Thermoanaerobaculia	Thermoanaerobaculales	Thermoanaerobaculaceae	Subgroup 23	NA		0.000161049	0		0.000266632	0.000245932		0.000619186		0	0
Bacteria	Acidobacteria	Thermoanaerobaculia	Thermoanaerobaculales	Thermoanaerobaculaceae	Subgroup 23	NA		7.2e-05	0		0	0		0		0	0
Bacteria	Acidobacteria	Thermoanaerobaculia	Thermoanaerobaculales	Thermoanaerobaculaceae	Subgroup 23	NA		0	0		0	2.11e-05		0		0	0
Bacteria	Acidobacteria	Thermoanaerobaculia	Thermoanaerobaculales	Thermoanaerobaculaceae	Subgroup 23	NA		0	0		0	0.000105399		0		0	0
Bacteria	Acidobacteria	Thermoanaerobaculia	Thermoanaerobaculales	Thermoanaerobaculaceae	Subgroup 23	NA		0.000142684	0		0.000378898	0		0		0	0
Bacteria	Acidobacteria	Thermoanaerobaculia	Thermoanaerobaculales	Thermoanaerobaculaceae	Subgroup 23	NA		4.66e-05	0		7.95e-05	0		0		0	0
Bacteria	Acidobacteria	Thermoanaerobaculia	Thermoanaerobaculales	Thermoanaerobaculaceae	Subgroup 23	NA		5.23e-05	0		0	0		0		0	0
Bacteria	Acidobacteria	Thermoanaerobaculia	Thermoanaerobaculales	Thermoanaerobaculaceae	Subgroup 23	NA		0.000231685	0		0	0		0		0	0
Bacteria	Acidobacteria	Thermoanaerobaculia	Thermoanaerobaculales	Thermoanaerobaculaceae	Subgroup 23	NA		5.09e-05	0		0	0		0		0	0
Bacteria	Acidobacteria	Thermoanaerobaculia	Thermoanaerobaculales	Thermoanaerobaculaceae	Subgroup 23	NA		4.94e-05	0		0	0		0		0	0
Bacteria	Acidobacteria	Thermoanaerobaculia	Thermoanaerobaculales	Thermoanaerobaculaceae	Subgroup 23	NA		0	0		0	9.13e-05		0		0	0
Bacteria	Acidobacteria	Thermoanaerobaculia	Thermoanaerobaculales	Thermoanaerobaculaceae	Subgroup 23	NA		0	0		0.00022921	0		0		0	0
Bacteria	Acidobacteria	Thermoanaerobaculia	Thermoanaerobaculales	Thermoanaerobaculaceae	Subgroup 23	NA		6.36e-05	0		0	0		0		0	0
Bacteria	Acidobacteria	Thermoanaerobaculia	Thermoanaerobaculales	Thermoanaerobaculaceae	Subgroup 23	NA		0	0		0.000121621	0		0		0	0
Bacteria	Acidobacteria	Thermoanaerobaculia	Thermoanaerobaculales	Thermoanaerobaculaceae	Subgroup 23	NA		0.000340464	0		0	0		0.000207412		0	0
Bacteria	Acidobacteria	Thermoanaerobaculia	Thermoanaerobaculales	Thermoanaerobaculaceae	Subgroup 23	NA		0	0		0	0		5.49e-05		0	0
Bacteria	Acidobacteria	Thermoanaerobaculia	Thermoanaerobaculales	Thermoanaerobaculaceae	Subgroup 23	NA		3.25e-05	0		0	0		0		0	0
Bacteria	Acidobacteria	Thermoanaerobaculia	Thermoanaerobaculales	Thermoanaerobaculaceae	Subgroup 23	NA		7.35e-05	0		0	0		0		0	0
Bacteria	Acidobacteria	Thermoanaerobaculia	Thermoanaerobaculales	Thermoanaerobaculaceae	Subgroup 23	NA		0.000120081	0		0	0		0		0	0
Bacteria	Acidobacteria	Thermoanaerobaculia	Thermoanaerobaculales	Thermoanaerobaculaceae	Subgroup 23	NA		0	0		0	0		4.27e-05		0	0
Bacteria	Acidobacteria	Thermoanaerobaculia	Thermoanaerobaculales	Thermoanaerobaculaceae	Subgroup 23	NA		7.35e-05	0		0	0		0		0	0
Bacteria	Acidobacteria	Thermoanaerobaculia	Thermoanaerobaculales	Thermoanaerobaculaceae	Subgroup 23	NA		6.64e-05	0		0	0		0		0	0
Bacteria	Acidobacteria	Thermoanaerobaculia	Thermoanaerobaculales	Thermoanaerobaculaceae	Subgroup 23	NA		5.37e-05	0		0	0		0		0	0
Bacteria	Acidobacteria	Thermoanaerobaculia	Thermoanaerobaculales	Thermoanaerobaculaceae	TPD-58	NA		0.000148335	0		0	0		0		0	0
Bacteria	Actinobacteria	Acidimicrobiia	Actinomarinales	NA	NA	NA		0.0001667	0.000382549		0	0.000295118		0.00034772		0	0
Bacteria	Actinobacteria	Acidimicrobiia	Actinomarinales	NA	NA	NA		0.000209081	7.65e-05		0.000210499	0.000505916		9.15e-05		0	0
Bacteria	Actinobacteria	Acidimicrobiia	Actinomarinales	NA	NA	NA		5.23e-05	0		0	0		0		0	0
Bacteria	Actinobacteria	Acidimicrobiia	Actinomarinales	NA	NA	NA		5.93e-05	0		0	0		0		0	0
Bacteria	Actinobacteria	Acidimicrobiia	Actinomarinales	NA	NA	NA		0	0		0.00022921	0		0		0	0
Bacteria	Actinobacteria	Acidimicrobiia	Actinomarinales	NA	NA	NA		0	0		0.00145946	0		0		0	0
Bacteria	Actinobacteria	Acidimicrobiia	Actinomarinales	NA	NA	NA		0	0		0	0.000238905		0		0	0
Bacteria	Actinobacteria	Acidimicrobiia	Actinomarinales	NA	NA	NA		0	0		0	0		3.66e-05		0	0
Bacteria	Actinobacteria	Acidimicrobiia	Actinomarinales	NA	NA	NA		2.54e-05	0		0	0		0		0	0
Bacteria	Actinobacteria	Acidimicrobiia	Actinomarinales	NA	NA	NA		4.24e-05	0		0	0		7.93e-05		0	0
Bacteria	Actinobacteria	Acidimicrobiia	Actinomarinales	NA	NA	NA		6.92e-05	0		0	0		0		0	0
Bacteria	Actinobacteria	Acidimicrobiia	Actinomarinales	NA	NA	NA		0.000139859	0		0.000116944	0.000526996		0.000183011		0	0
Bacteria	Actinobacteria	Acidimicrobiia	Actinomarinales	NA	NA	NA		3.81e-05	0		0	0		0		0	0
Bacteria	Actinobacteria	Acidimicrobiia	Actinomarinales	NA	NA	NA		0.000194954	0		0.000355509	0		5.8e-05		0	0
Bacteria	Actinobacteria	Acidimicrobiia	Actinomarinales	NA	NA	NA		9.32e-05	0		0	0		0		0	0
Bacteria	Actinobacteria	Acidimicrobiia	Actinomarinales	NA	NA	NA		0.000267003	0		0	0.00146856		0.000369071		0	0
Bacteria	Actinobacteria	Acidimicrobiia	Microtrichales	Ilumatobacteraceae	Ilumatobacter	Ilumatobacter nonamiensis YM16-303		0.000110192	0		0	0		0		0	0
Bacteria	Actinobacteria	Acidimicrobiia	Microtrichales	Ilumatobacteraceae	Ilumatobacter	Ilumatobacter nonamiensis YM16-303		0	0		0	0		0.000210462		0	0
Bacteria	Actinobacteria	Acidimicrobiia	Microtrichales	Ilumatobacteraceae	Ilumatobacter	NA		0.00153421	0.000495301		0.00097765	0.00134911		0.00122312		0	0
Bacteria	Actinobacteria	Acidimicrobiia	Microtrichales	Ilumatobacteraceae	Ilumatobacter	NA		0	0		0	0		6.1e-05		0	0
Bacteria	Actinobacteria	Acidimicrobiia	Microtrichales	Ilumatobacteraceae	Ilumatobacter	NA		9.75e-05	0		0	0		0		0	0
Bacteria	Actinobacteria	Acidimicrobiia	Microtrichales	Ilumatobacteraceae	Ilumatobacter	NA		0	0		0	0		0.000164709		0	0
Bacteria	Actinobacteria	Acidimicrobiia	Microtrichales	Ilumatobacteraceae	Ilumatobacter	NA		6.64e-05	0		9.36e-05	0		7.32e-05		0	0
Bacteria	Actinobacteria	Acidimicrobiia	Microtrichales	Ilumatobacteraceae	Ilumatobacter	NA		9.47e-05	0		0	0		0		0	0
Bacteria	Actinobacteria	Acidimicrobiia	Microtrichales	Ilumatobacteraceae	Ilumatobacter	NA		4.24e-05	0		0	0		0		0	0
Bacteria	Actinobacteria	Acidimicrobiia	Microtrichales	Ilumatobacteraceae	Ilumatobacter	NA		4.24e-05	0		0	0		0		0	0
Bacteria	Actinobacteria	Acidimicrobiia	Microtrichales	Ilumatobacteraceae	Ilumatobacter	NA		0.000103128	0		0	0		0		0	0
Bacteria	Actinobacteria	Acidimicrobiia	Microtrichales	Ilumatobacteraceae	Ilumatobacter	NA		8.76e-05	0		0	0		0		0	0
Bacteria	Actinobacteria	Acidimicrobiia	Microtrichales	Ilumatobacteraceae	NA	NA		0	0		0	0		7.32e-05		0	0
Bacteria	Actinobacteria	Acidimicrobiia	Microtrichales	Microtrichaceae	IMCC26207	NA		1.7e-05	0		0	0		0.000125057		0	0
Bacteria	Actinobacteria	Acidimicrobiia	Microtrichales	Microtrichaceae	IMCC26207	NA		2.12e-05	0		0	0		0		0	0
Bacteria	Actinobacteria	Acidimicrobiia	Microtrichales	Microtrichaceae	IMCC26207	NA		3.81e-05	0		0	0		0		0	0
Bacteria	Actinobacteria	Acidimicrobiia	Microtrichales	Microtrichaceae	NA	NA		0.000155398	0		7.48e-05	0.000365384		0.000442275		0	0
Bacteria	Actinobacteria	Acidimicrobiia	Microtrichales	Microtrichaceae	Sva0996 marine group	NA		0	0		0	0		8.54e-05		0	0
Bacteria	Actinobacteria	Acidimicrobiia	Microtrichales	Microtrichaceae	Sva0996 marine group	NA		2.26e-05	0		0	0		7.93e-05		0	0
Bacteria	Actinobacteria	Acidimicrobiia	Microtrichales	NA	bacterium YC-ZSS-LKJ199	bacterium YC-ZSS-LKJ199		0	0		0	5.62e-05		9.76e-05		0	0
Bacteria	Actinobacteria	Acidimicrobiia	Microtrichales	NA	NA	NA		2.54e-05	0		0	0		0		0	0
Bacteria	Actinobacteria	Actinobacteria	Corynebacteriales	Corynebacteriaceae	Corynebacterium	NA		0	0		0	0		0.000140308		0	0
Bacteria	Actinobacteria	Actinobacteria	Corynebacteriales	Corynebacteriaceae	Corynebacterium 1	NA		2.12e-05	0.00163087		0.000285343	0		8.85e-05		0	0
Bacteria	Actinobacteria	Actinobacteria	Corynebacteriales	Corynebacteriaceae	Corynebacterium 1	NA		0	0.00101879		0.000402286	0		0		0	0
Bacteria	Actinobacteria	Actinobacteria	Corynebacteriales	Corynebacteriaceae	Corynebacterium 1	NA		0	0.000587918		0	0		0		0	0
Bacteria	Actinobacteria	Actinobacteria	Corynebacteriales	Corynebacteriaceae	Corynebacterium 1	NA		0	0.000221476		8.42e-05	0		0		0	0
Bacteria	Actinobacteria	Actinobacteria	Corynebacteriales	Corynebacteriaceae	Corynebacterium 1	NA		8.05e-05	0		0	0		0		0	0
Bacteria	Actinobacteria	Actinobacteria	Corynebacteriales	Corynebacteriaceae	Corynebacterium 1	NA		7.35e-05	0		0	0		0		0	0
Bacteria	Actinobacteria	Actinobacteria	Corynebacteriales	Corynebacteriaceae	Corynebacterium 1	NA		0	0		0	0		0		0	0.00121506
Bacteria	Actinobacteria	Actinobacteria	Corynebacteriales	Corynebacteriaceae	Corynebacterium 1	NA		0	0		0	0		4.88e-05		0	0
Bacteria	Actinobacteria	Actinobacteria	Corynebacteriales	Corynebacteriaceae	Lawsonella	NA		0.000196367	0.00558925		0.000112266	9.13e-05		9.46e-05		0	0.00375352
Bacteria	Actinobacteria	Actinobacteria	Corynebacteriales	Corynebacteriaceae	Turicella	NA		0	0.0010349		0	0		0		0	0
Bacteria	Actinobacteria	Actinobacteria	Corynebacteriales	Corynebacteriaceae	Turicella	NA		0	0		0	0.000189719		0		0	0
Bacteria	Actinobacteria	Actinobacteria	Corynebacteriales	Dietziaceae	Dietzia	NA		0	0		0	0		0		0	0.00214548
Bacteria	Actinobacteria	Actinobacteria	Corynebacteriales	Dietziaceae	Dietzia	NA		0	0		0	0		0		0	0.000924042
Bacteria	Actinobacteria	Actinobacteria	Corynebacteriales	Mycobacteriaceae	Mycobacterium	NA		6.78e-05	0		0	6.32e-05		0		0	0
Bacteria	Actinobacteria	Actinobacteria	Corynebacteriales	Mycobacteriaceae	Mycobacterium	NA		3.39e-05	0		0	0		0		0	0
Bacteria	Actinobacteria	Actinobacteria	Corynebacteriales	Nocardiaceae	Gordonia	NA		0	0		0	0		0		0	0.0049792
Bacteria	Actinobacteria	Actinobacteria	Frankiales	Geodermatophilaceae	Antricoccus	NA		0	0		0	0		0		0	0.00425059
Bacteria	Actinobacteria	Actinobacteria	Frankiales	Geodermatophilaceae	Blastococcus	NA		0	0		0	0		0.000125057		0	0
Bacteria	Actinobacteria	Actinobacteria	Frankiales	Geodermatophilaceae	Geodermatophilus	NA		0	0.00047114		0	0		0		0	0
Bacteria	Actinobacteria	Actinobacteria	Frankiales	Nakamurellaceae	Nakamurella	NA		0	0		0	0		0		0	0.00207962
Bacteria	Actinobacteria	Actinobacteria	Kineosporiales	Kineosporiaceae	Quadrisphaera	NA		0	0		0	0		0		0	0.00192456
Bacteria	Actinobacteria	Actinobacteria	Micrococcales	Brevibacteriaceae	Brevibacterium	NA		0	0.000692616		0	0		0		0	0
Bacteria	Actinobacteria	Actinobacteria	Micrococcales	Brevibacteriaceae	Brevibacterium	NA		0	0		0	0		0		0	0.00826964
Bacteria	Actinobacteria	Actinobacteria	Micrococcales	Brevibacteriaceae	Brevibacterium	NA		0	0		0	0		0		0	0.000924042
Bacteria	Actinobacteria	Actinobacteria	Micrococcales	Brevibacteriaceae	Brevibacterium	NA		0	0		0	0		0		0	0.000348374
Bacteria	Actinobacteria	Actinobacteria	Micrococcales	Demequinaceae	Demequina	Demequina sp. BG-7-R7		0	0		0.00010291	0		0		0	0
Bacteria	Actinobacteria	Actinobacteria	Micrococcales	Dermabacteraceae	Brachybacterium	NA		0	0		5.61e-05	0		0		0	0.020518
Bacteria	Actinobacteria	Actinobacteria	Micrococcales	Dermabacteraceae	Brachybacterium	NA		0	0		0	0		0		0	0.000792339
Bacteria	Actinobacteria	Actinobacteria	Micrococcales	Dermacoccaceae	Dermacoccus	NA		0	0.000616106		0	0		0.000100656		0	0
Bacteria	Actinobacteria	Actinobacteria	Micrococcales	Dermacoccaceae	Flexivirga	NA		0	0		0	0		0		0	0.00135951
Bacteria	Actinobacteria	Actinobacteria	Micrococcales	Dermacoccaceae	Flexivirga	NA		0	0		0	0		0		0	0.00274239
Bacteria	Actinobacteria	Actinobacteria	Micrococcales	Dermacoccaceae	NA	NA		0	0		0	0		0		0	0.00133402
Bacteria	Actinobacteria	Actinobacteria	Micrococcales	Dermatophilaceae	Austwickia	Austwickia chelonae		0	0.00587112		0.000154366	0		0		0	0.00985007
Bacteria	Actinobacteria	Actinobacteria	Micrococcales	Dermatophilaceae	Austwickia	Austwickia chelonae		0	0		0	0		0		0	0.000395107
Bacteria	Actinobacteria	Actinobacteria	Micrococcales	Dermatophilaceae	NA	NA		0	0		0	0		0		0	1.27e-05
Bacteria	Actinobacteria	Actinobacteria	Micrococcales	Intrasporangiaceae	NA	NA		0	0		0	0		0.000125057		0	0
Bacteria	Actinobacteria	Actinobacteria	Micrococcales	Intrasporangiaceae	NA	NA		0	0		0	0		0		0	0.00227505
Bacteria	Actinobacteria	Actinobacteria	Micrococcales	Intrasporangiaceae	NA	NA		0	0		0	0		0		0	0.00012533
Bacteria	Actinobacteria	Actinobacteria	Micrococcales	Intrasporangiaceae	Ornithinicoccus	NA		0	0		7.02e-05	0		6.71e-05		0	0
Bacteria	Actinobacteria	Actinobacteria	Micrococcales	Microbacteriaceae	Gryllotalpicola	NA		0	0		0	0		0		0	0.00161867
Bacteria	Actinobacteria	Actinobacteria	Micrococcales	Microbacteriaceae	Gryllotalpicola	NA		0	0		9.36e-05	0		0		0	0
Bacteria	Actinobacteria	Actinobacteria	Micrococcales	Microbacteriaceae	Leucobacter	NA		0	0.000467113		0	0		0		0	0
Bacteria	Actinobacteria	Actinobacteria	Micrococcales	Microbacteriaceae	Microbacterium	NA		4.8e-05	0.000438925		0	0		0		0	0
Bacteria	Actinobacteria	Actinobacteria	Micrococcales	Microbacteriaceae	Microbacterium	NA		0	0		0	0		0		0	0.000375989
Bacteria	Actinobacteria	Actinobacteria	Micrococcales	Microbacteriaceae	Microbacterium	NA		0	0		0	0		0		0	0.00128091
Bacteria	Actinobacteria	Actinobacteria	Micrococcales	Microbacteriaceae	Microbacterium	NA		0	0		9.82e-05	0		0		0	0
Bacteria	Actinobacteria	Actinobacteria	Micrococcales	Microbacteriaceae	Microbacterium	NA		0	0		0	0		0		0	0.0119658
Bacteria	Actinobacteria	Actinobacteria	Micrococcales	Microbacteriaceae	NA	NA		7.77e-05	0		0	0		0		0	0
Bacteria	Actinobacteria	Actinobacteria	Micrococcales	Microbacteriaceae	Pseudoclavibacter	NA		0	0		4.68e-05	0		0		0	0
Bacteria	Actinobacteria	Actinobacteria	Micrococcales	Micrococcaceae	Glutamicibacter	Micrococcaceae		0	0		0	0		0		0	0.00699298
Bacteria	Actinobacteria	Actinobacteria	Micrococcales	Micrococcaceae	Glutamicibacter	Micrococcaceae		0	0		0	0		0		0	0.000295268
Bacteria	Actinobacteria	Actinobacteria	Micrococcales	Micrococcaceae	Kocuria	NA		0	0.000189261		0	0		0		0	0
Bacteria	Actinobacteria	Actinobacteria	Micrococcales	Micrococcaceae	Micrococcus	NA		5.09e-05	0.000757045		0	0		0		0	0
Bacteria	Actinobacteria	Actinobacteria	Micrococcales	Micrococcaceae	Micrococcus	NA		0	0		0	0		7.32e-05		0	0
Bacteria	Actinobacteria	Actinobacteria	Micrococcales	Micrococcaceae	Rothia	NA		0	0		0	0		0.000256215		0	0
Bacteria	Actinobacteria	Actinobacteria	Micrococcales	Micrococcaceae	Rothia	NA		0	0		0.000107588	0		0		0	0
Bacteria	Actinobacteria	Actinobacteria	Micrococcales	Promicromonosporaceae	Cellulosimicrobium	NA		0	0		4.68e-05	0		0		0	0
Bacteria	Actinobacteria	Actinobacteria	PeM15	NA	NA	NA		1.41e-05	0		0	0		0		0	0
Bacteria	Actinobacteria	Actinobacteria	PeM15	NA	NA	NA		0	0		0	0		7.63e-05		0	0
Bacteria	Actinobacteria	Actinobacteria	PeM15	NA	NA	NA		0	0		0	0		0.000122007		0	0
Bacteria	Actinobacteria	Actinobacteria	Propionibacteriales	Nocardioidaceae	Aeromicrobium	NA		0	0		7.48e-05	0		0		0	0
Bacteria	Actinobacteria	Actinobacteria	Propionibacteriales	Nocardioidaceae	Nocardioides	NA		0	0		4.21e-05	0		0		0	0
Bacteria	Actinobacteria	Actinobacteria	Propionibacteriales	Nocardioidaceae	Nocardioides	Nocardioides sp.		0	0		0	0		0		0	0.000520437
Bacteria	Actinobacteria	Actinobacteria	Propionibacteriales	Nocardioidaceae	Nocardioides	Nocardioides sp. Iso805N		0	0		0	0		0		0	0.000647891
Bacteria	Actinobacteria	Actinobacteria	Propionibacteriales	Nocardioidaceae	Nocardioides	Nocardioides sp. Iso805N		0	0		0	0		0		0	0.00129153
Bacteria	Actinobacteria	Actinobacteria	Propionibacteriales	Nocardioidaceae	Nocardioides	Nocardioides sp. MSL 12		4.24e-06	0		0	0		0		0	0
Bacteria	Actinobacteria	Actinobacteria	Propionibacteriales	Propionibacteriaceae	Cutibacterium	NA		0.00340181	0.108435		0.00508939	0.00366789		0.0122983		0.00990531	0.29878
Bacteria	Actinobacteria	Actinobacteria	Propionibacteriales	Propionibacteriaceae	Cutibacterium	NA		0.000220383	0.00423623		0	0		0		0	0.00338603
Bacteria	Actinobacteria	Actinobacteria	Propionibacteriales	Propionibacteriaceae	Cutibacterium	NA		0	0.00212214		0	0		0		0	0.00664885
Bacteria	Actinobacteria	Actinobacteria	Propionibacteriales	Propionibacteriaceae	Cutibacterium	NA		0	0.00186443		0	0		0.000128107		0	0.0013234
Bacteria	Actinobacteria	Actinobacteria	Propionibacteriales	Propionibacteriaceae	Cutibacterium	NA		0	0.000825501		0	0		0		0	0
Bacteria	Actinobacteria	Actinobacteria	Propionibacteriales	Propionibacteriaceae	Cutibacterium	NA		0	0.000684562		0	0		0		0	0
Bacteria	Actinobacteria	Actinobacteria	Propionibacteriales	Propionibacteriaceae	Cutibacterium	NA		0	0.000616106		0	0		0		0	0
Bacteria	Actinobacteria	Actinobacteria	Propionibacteriales	Propionibacteriaceae	Cutibacterium	NA		0	0.00039463		0	0		0		0	0
Bacteria	Actinobacteria	Actinobacteria	Propionibacteriales	Propionibacteriaceae	Cutibacterium	NA		0	0.000378522		0	0		0		0	0
Bacteria	Actinobacteria	Actinobacteria	Propionibacteriales	Propionibacteriaceae	Cutibacterium	NA		0	0.000201342		0	0		0		0	0
Bacteria	Actinobacteria	Actinobacteria	Propionibacteriales	Propionibacteriaceae	Cutibacterium	NA		0	0		0	0		0		0	0.00161017
Bacteria	Actinobacteria	Actinobacteria	Propionibacteriales	Propionibacteriaceae	Cutibacterium	NA		0	0		0	0		0		0	0.000828451
Bacteria	Actinobacteria	Actinobacteria	Propionibacteriales	Propionibacteriaceae	Cutibacterium	NA		0	0		0	0.000126479		0		0	0
Bacteria	Actinobacteria	Actinobacteria	Propionibacteriales	Propionibacteriaceae	Cutibacterium	NA		6.36e-05	0		0	0		0.000271466		0	0
Bacteria	Actinobacteria	Actinobacteria	Propionibacteriales	Propionibacteriaceae	Cutibacterium	NA		0	0		0	0		0		0	0.000571419
Bacteria	Actinobacteria	Actinobacteria	Propionibacteriales	Propionibacteriaceae	Cutibacterium	NA		0	0		0	0		0		0	0.00132552
Bacteria	Actinobacteria	Actinobacteria	Propionibacteriales	Propionibacteriaceae	Cutibacterium	NA		0	0		0	0		0		0	0.00106212
Bacteria	Actinobacteria	Actinobacteria	Propionibacteriales	Propionibacteriaceae	Cutibacterium	NA		0	0		0	0		0		0	0.0011832
Bacteria	Actinobacteria	Actinobacteria	Propionibacteriales	Propionibacteriaceae	NA	Gram-positive bacterium SOGA22		0.000117255	0.000322147		0	0.000133506		0.000677139		0	0
Bacteria	Actinobacteria	Actinobacteria	Propionibacteriales	Propionibacteriaceae	NA	Gram-positive bacterium SOGA22		0	0		9.36e-05	0		0		0	0
Bacteria	Actinobacteria	Actinobacteria	Propionibacteriales	Propionibacteriaceae	NA	Gram-positive bacterium SOGA22		4.24e-05	0		0	0		0		0	0
Bacteria	Actinobacteria	Actinobacteria	Propionibacteriales	Propionibacteriaceae	NA	NA		0	0		0	0		7.93e-05		0	0
Bacteria	Actinobacteria	Actinobacteria	Propionibacteriales	Propionibacteriaceae	NA	NA		0	0		0	0		0		0	0.000734985
Bacteria	Actinobacteria	Actinobacteria	Propionibacteriales	Propionibacteriaceae	NA	NA		0	0		0	0		0.000164709		0	0
Bacteria	Actinobacteria	Actinobacteria	Propionibacteriales	Propionibacteriaceae	Propioniciclava	Propionibacterium sp. canine oral taxon 300		0.000158224	0.0203556		0.00134719	0.000330251		0.000976056		0	0.0287791
Bacteria	Actinobacteria	Actinobacteria	Propionibacteriales	Propionibacteriaceae	Propioniciclava	Propionibacterium sp. canine oral taxon 300		0	0.00071275		0	0		0		0	0.000677631
Bacteria	Actinobacteria	Actinobacteria	Propionibacteriales	Propionibacteriaceae	Propioniciclava	Propionibacterium sp. canine oral taxon 300		0	0		0	0		0		0	0.000395107
Bacteria	Actinobacteria	Actinobacteria	Propionibacteriales	Propionibacteriaceae	Propioniciclava	Propionibacterium sp. canine oral taxon 300		0	0		0	0		0		0	0.000556549
Bacteria	Actinobacteria	Actinobacteria	Propionibacteriales	Propionibacteriaceae	Propioniciclava	Propionibacterium sp. canine oral taxon 300		0	0		0	0		0		0	0.000282523
Bacteria	Actinobacteria	Actinobacteria	Propionibacteriales	Propionibacteriaceae	Propioniciclava	Propionibacterium sp. canine oral taxon 300		0	0		0	0		0		0	0.000756227
Bacteria	Actinobacteria	Actinobacteria	Pseudonocardiales	Pseudonocardiaceae	Saccharopolyspora	NA		0	0.000684562		0	0		0		0	0
Bacteria	Actinobacteria	Actinobacteria	Streptosporangiales	Streptosporangiales Incertae Sedis	Motilibacter	NA		0	0		0	0		8.24e-05		0	0
Bacteria	Actinobacteria	Coriobacteriia	OPB41	NA	NA	NA		5.37e-05	0		0	0		6.41e-05		0	0
Bacteria	Actinobacteria	Nitriliruptoria	Nitriliruptorales	Nitriliruptoraceae	NA	NA		0	0		0	0		8.24e-05		0	0
Bacteria	Actinobacteria	RBG-16-55-12	NA	NA	NA	NA		5.51e-05	0		0	0		0		0	0
Bacteria	Actinobacteria	RBG-16-55-12	NA	NA	NA	NA		0	0		3.74e-05	0		0		0	0
Bacteria	Actinobacteria	Thermoleophilia	Gaiellales	NA	NA	NA		0	0		0	0		0.000106756		0	0
Bacteria	Actinobacteria	Thermoleophilia	Gaiellales	NA	NA	NA		0	0		0	0		0.000103706		0	0
Bacteria	Actinobacteria	Thermoleophilia	Gaiellales	NA	NA	NA		0	0		0	0		0.00017081		0	0
Bacteria	Actinobacteria	Thermoleophilia	Gaiellales	NA	NA	NA		0	0		0	0		4.58e-05		0	0
Bacteria	Actinobacteria	Thermoleophilia	Gaiellales	NA	NA	NA		0.000242987	0		0.00014501	0.000133506		0.000131158		0	0
Bacteria	Actinobacteria	Thermoleophilia	Gaiellales	NA	NA	NA		0	0		5.61e-05	0		0		0	0
Bacteria	Actinobacteria	Thermoleophilia	Solirubrobacterales	67-14	NA	NA		0.00118668	0		0.000247921	0.000119452		0.000198261		0	0
Bacteria	Actinobacteria	Thermoleophilia	Solirubrobacterales	67-14	NA	NA		0	0		4.21e-05	0		0		0	0
Bacteria	Actinobacteria	Thermoleophilia	Solirubrobacterales	NA	NA	NA		0	0.000269798		0	0		0		0	0
Bacteria	Actinobacteria	WCHB1-81	NA	NA	NA	NA		0.000971946	0.000265771		0.000449064	0.000372411		9.76e-05		0	0
Bacteria	Actinobacteria	WCHB1-81	NA	NA	NA	NA		0	0		0.000112266	0		0		0	0
Bacteria	Actinobacteria	WCHB1-81	NA	NA	NA	NA		0.000170938	0		0	0		0		0	0
Bacteria	Actinobacteria	WCHB1-81	NA	NA	NA	NA		0	0		9.36e-05	0		0		0	0
Bacteria	Actinobacteria	WCHB1-81	NA	NA	NA	NA		0.000275479	0		0	0.000316198		0		0	0
Bacteria	Actinobacteria	WCHB1-81	NA	NA	NA	NA		0.00110615	0		0.00060343	0.000203772		0		0	0
Bacteria	Actinobacteria	WCHB1-81	NA	NA	NA	NA		0.000524116	0		0.00047713	0.000281065		0		0	0
Bacteria	Actinobacteria	WCHB1-81	NA	NA	NA	NA		0	0		9.36e-05	0		0		0	0
Bacteria	Actinobacteria	WCHB1-81	NA	NA	NA	NA		0.000142684	0		0	0		0		0	0
Bacteria	Actinobacteria	WCHB1-81	NA	NA	NA	NA		5.09e-05	0		0	0		0		0	0
Bacteria	Actinobacteria	WCHB1-81	NA	NA	NA	NA		0	0		1.87e-05	0		0		0	0
Bacteria	Actinobacteria	WCHB1-81	NA	NA	NA	NA		0.00018224	0		0	0		0		0	0
Bacteria	Actinobacteria	WCHB1-81	NA	NA	NA	NA		0.000122906	0		9.36e-05	0		0		0	0
Bacteria	Actinobacteria	WCHB1-81	NA	NA	NA	NA		5.09e-05	0		0	0		0		0	0
Bacteria	Actinobacteria	WCHB1-81	NA	NA	NA	NA		3.53e-05	0		0	0		0		0	0
Bacteria	Actinobacteria	WCHB1-81	NA	NA	NA	NA		4.66e-05	0		0	0		0		0	0
Bacteria	Actinobacteria	WCHB1-81	NA	NA	NA	NA		3.25e-05	0		0	0		0		0	0
Bacteria	Actinobacteria	WCHB1-81	NA	NA	NA	NA		0.000162462	0		0	0		0		0	0
Bacteria	Actinobacteria	WCHB1-81	NA	NA	NA	NA		0.0011669	0		0.00124428	0.00093454		0		0	0
Bacteria	Actinobacteria	WCHB1-81	NA	NA	NA	NA		0	0		0	7.73e-05		0		0	0
Bacteria	Aegiribacteria	bacterium YC-ZSS-LKJ186	bacterium YC-ZSS-LKJ186	bacterium YC-ZSS-LKJ186	bacterium YC-ZSS-LKJ186	bacterium YC-ZSS-LKJ186		0	0		0.0103051	0		0		0	0
Bacteria	Aegiribacteria	Candidatus Aegiribacteria bacterium MLS_C	Candidatus Aegiribacteria bacterium MLS_C	Candidatus Aegiribacteria bacterium MLS_C	Candidatus Aegiribacteria bacterium MLS_C	Candidatus Aegiribacteria bacterium MLS_C		0.00021332	0		0	0.000203772		0.000100656		0	0
Bacteria	Aegiribacteria	NA	NA	NA	NA	NA		0.00248779	0.00134496		0.00243711	0.000526996		0		0	0
Bacteria	Aegiribacteria	NA	NA	NA	NA	NA		7.06e-05	0.000716777		0	0		0		0	0
Bacteria	Aegiribacteria	NA	NA	NA	NA	NA		0.000741674	0.000696642		0.00010291	0.000210799		0		0	0
Bacteria	Aegiribacteria	NA	NA	NA	NA	NA		0.000231685	0		0.000350831	0.000175665		0		0	0
Bacteria	Aegiribacteria	NA	NA	NA	NA	NA		0.000553783	0		0	0		0.000125057		0	0
Bacteria	Aegiribacteria	NA	NA	NA	NA	NA		5.09e-05	0		0	0		0		0	0
Bacteria	Aegiribacteria	NA	NA	NA	NA	NA		0.000396972	0		0.000205821	0		0		0	0
Bacteria	Aegiribacteria	NA	NA	NA	NA	NA		0.00041675	0		0.000612785	0.000428624		0		0	0
Bacteria	Aegiribacteria	NA	NA	NA	NA	NA		0.000422401	0		0	0.000119452		0		0	0
Bacteria	Aegiribacteria	NA	NA	NA	NA	NA		0	0		0.000219854	0.000133506		0		0	0
Bacteria	Aegiribacteria	NA	NA	NA	NA	NA		0	0		0	0		7.02e-05		0	0
Bacteria	Aegiribacteria	NA	NA	NA	NA	NA		9.75e-05	0		0	0		0		0	0
Bacteria	Aegiribacteria	NA	NA	NA	NA	NA		0	0		0.000233887	0		0		0	0
Bacteria	Aegiribacteria	NA	NA	NA	NA	NA		0	0		0	7.03e-05		0		0	0
Bacteria	Aegiribacteria	NA	NA	NA	NA	NA		0.000726134	0		0.00109927	0.00045673		6.41e-05		0	0
Bacteria	Aegiribacteria	NA	NA	NA	NA	NA		8.62e-05	0		0	0		0		0	0
Bacteria	AncK6	NA	NA	NA	NA	NA		0	0		6.55e-05	0		0		0	0
Bacteria	Atribacteria	JS1	NA	NA	NA	NA		3.96e-05	0		0	0		0		0	0
Bacteria	Atribacteria	JS1	NA	NA	NA	NA		6.5e-05	0		4.68e-05	0.000196745		0		0	0
Bacteria	Atribacteria	JS1	NA	NA	NA	NA		4.52e-05	0		0	0		0		0	0
Bacteria	Bacteroidetes	Bacteroidia	Bacteroidales	Bacteroidaceae	Bacteroides	NA		0	0		0	0		0		0.00494273	0
Bacteria	Bacteroidetes	Bacteroidia	Bacteroidales	Bacteroidaceae	Bacteroides	NA		0	0		1.4e-05	0		0		0	0
Bacteria	Bacteroidetes	Bacteroidia	Bacteroidales	Bacteroidetes BD2-2	NA	NA		0.00327184	0.00117181		0.00150156	0.000709688		0		0	0
Bacteria	Bacteroidetes	Bacteroidia	Bacteroidales	Bacteroidetes BD2-2	NA	NA		0.001133	0.000668455		0.00114137	0.000133506		5.8e-05		0	0
Bacteria	Bacteroidetes	Bacteroidia	Bacteroidales	Bacteroidetes BD2-2	NA	NA		0	0.000583891		0	0		0		0	0
Bacteria	Bacteroidetes	Bacteroidia	Bacteroidales	Bacteroidetes BD2-2	NA	NA		0.00127992	0.000539596		0.00130509	0.000182692		0.000115907		0	0
Bacteria	Bacteroidetes	Bacteroidia	Bacteroidales	Bacteroidetes BD2-2	NA	NA		0.000203431	0.000523489		0.000233887	0.000168639		0		0	0
Bacteria	Bacteroidetes	Bacteroidia	Bacteroidales	Bacteroidetes BD2-2	NA	NA		0.000412512	0.000523489		0	0		9.15e-05		0	0
Bacteria	Bacteroidetes	Bacteroidia	Bacteroidales	Bacteroidetes BD2-2	NA	NA		0.000271241	0.000314093		0.000472453	0.000210799		0.000317218		0	0
Bacteria	Bacteroidetes	Bacteroidia	Bacteroidales	Bacteroidetes BD2-2	NA	NA		0	0.000257717		0	0		0		0	0
Bacteria	Bacteroidetes	Bacteroidia	Bacteroidales	Bacteroidetes BD2-2	NA	NA		0.000663975	0.000245637		0.000542619	0		0		0	0
Bacteria	Bacteroidetes	Bacteroidia	Bacteroidales	Bacteroidetes BD2-2	NA	NA		0	0.00024161		0.000444386	0		0.000183011		0	0
Bacteria	Bacteroidetes	Bacteroidia	Bacteroidales	Bacteroidetes BD2-2	NA	NA		0.00026559	0.000189261		0.000580041	0.000105399		0		0	0
Bacteria	Bacteroidetes	Bacteroidia	Bacteroidales	Bacteroidetes BD2-2	NA	NA		0.00096347	0.000136912		0.000687629	0		0.000289767		0	0
Bacteria	Bacteroidetes	Bacteroidia	Bacteroidales	Bacteroidetes BD2-2	NA	NA		0.000156811	0		0	0		0		0	0
Bacteria	Bacteroidetes	Bacteroidia	Bacteroidales	Bacteroidetes BD2-2	NA	NA		1.98e-05	0		0	0		0		0	0
Bacteria	Bacteroidetes	Bacteroidia	Bacteroidales	Bacteroidetes BD2-2	NA	NA		3.67e-05	0		0	0		0		0	0
Bacteria	Bacteroidetes	Bacteroidia	Bacteroidales	Bacteroidetes BD2-2	NA	NA		0.000310797	0		0	7.73e-05		0		0	0
Bacteria	Bacteroidetes	Bacteroidia	Bacteroidales	Bacteroidetes BD2-2	NA	NA		4.38e-05	0		0	0		0		0	0
Bacteria	Bacteroidetes	Bacteroidia	Bacteroidales	Bacteroidetes BD2-2	NA	NA		4.38e-05	0		0	0		0		0	0
Bacteria	Bacteroidetes	Bacteroidia	Bacteroidales	Bacteroidetes BD2-2	NA	NA		9.75e-05	0		0	0		0		0	0
Bacteria	Bacteroidetes	Bacteroidia	Bacteroidales	Bacteroidetes BD2-2	NA	NA		0.00185772	0		0.00211902	0.000449703		0.000991307		0	0
Bacteria	Bacteroidetes	Bacteroidia	Bacteroidales	Bacteroidetes BD2-2	NA	NA		0	0		0.000140332	0		0		0	0
Bacteria	Bacteroidetes	Bacteroidia	Bacteroidales	Bacteroidetes BD2-2	NA	NA		8.62e-05	0		0	5.62e-05		0		0	0
Bacteria	Bacteroidetes	Bacteroidia	Bacteroidales	Bacteroidetes BD2-2	NA	NA		0.000153986	0		0	0		0		0	0
Bacteria	Bacteroidetes	Bacteroidia	Bacteroidales	Bacteroidetes BD2-2	NA	NA		0.000118668	0		0	0		0		0	0
Bacteria	Bacteroidetes	Bacteroidia	Bacteroidales	Bacteroidetes BD2-2	NA	NA		5.93e-05	0		0.000112266	0		0		0	0
Bacteria	Bacteroidetes	Bacteroidia	Bacteroidales	Bacteroidetes BD2-2	NA	NA		0.000702118	0		0.000556652	0.000302145		0		0	0
Bacteria	Bacteroidetes	Bacteroidia	Bacteroidales	Bacteroidetes BD2-2	NA	NA		0.000703531	0		8.89e-05	0		0		0	0
Bacteria	Bacteroidetes	Bacteroidia	Bacteroidales	Bacteroidetes BD2-2	NA	NA		0	0		0.000116944	0		0		0	0
Bacteria	Bacteroidetes	Bacteroidia	Bacteroidales	Bacteroidetes BD2-2	NA	NA		0	0		0	0		0.000109806		0	0
Bacteria	Bacteroidetes	Bacteroidia	Bacteroidales	Bacteroidetes BD2-2	NA	NA		2.83e-05	0		0	0		0		0	0
Bacteria	Bacteroidetes	Bacteroidia	Bacteroidales	Bacteroidetes BD2-2	NA	NA		5.93e-05	0		0	0		0		0	0
Bacteria	Bacteroidetes	Bacteroidia	Bacteroidales	Bacteroidetes BD2-2	NA	NA		0.000149748	0		0	0		0		0	0
Bacteria	Bacteroidetes	Bacteroidia	Bacteroidales	Bacteroidetes BD2-2	NA	NA		6.5e-05	0		0	0		0		0	0
Bacteria	Bacteroidetes	Bacteroidia	Bacteroidales	Bacteroidetes BD2-2	NA	NA		5.93e-05	0		0	0		0		0	0
Bacteria	Bacteroidetes	Bacteroidia	Bacteroidales	Bacteroidetes BD2-2	NA	NA		0	0		4.68e-05	0		0		0	0
Bacteria	Bacteroidetes	Bacteroidia	Bacteroidales	Bacteroidetes BD2-2	NA	NA		9.04e-05	0		0	0		0		0	0
Bacteria	Bacteroidetes	Bacteroidia	Bacteroidales	Bacteroidetes BD2-2	NA	NA		0.00018224	0		0	0		8.24e-05		0	0
Bacteria	Bacteroidetes	Bacteroidia	Bacteroidales	Bacteroidetes BD2-2	NA	NA		0	0		0	0		0.000152509		0	0
Bacteria	Bacteroidetes	Bacteroidia	Bacteroidales	Bacteroidetes BD2-2	NA	NA		0.000138446	0		0.000406964	0		0		0	0
Bacteria	Bacteroidetes	Bacteroidia	Bacteroidales	Bacteroidetes BD2-2	NA	NA		6.64e-05	0		0	0		0		0	0
Bacteria	Bacteroidetes	Bacteroidia	Bacteroidales	Bacteroidetes BD2-2	NA	NA		0.000354591	0		0.00014501	0		0		0	0
Bacteria	Bacteroidetes	Bacteroidia	Bacteroidales	Bacteroidetes BD2-2	NA	NA		0.000439354	0		0.000926194	0		0		0	0
Bacteria	Bacteroidetes	Bacteroidia	Bacteroidales	Bacteroidetes BD2-2	NA	NA		0.000192129	0		0	0		0		0	0
Bacteria	Bacteroidetes	Bacteroidia	Bacteroidales	Bacteroidetes BD2-2	NA	NA		0	0		9.82e-05	0		0		0	0
Bacteria	Bacteroidetes	Bacteroidia	Bacteroidales	Bacteroidetes BD2-2	NA	NA		9.32e-05	0		0	6.32e-05		0		0	0
Bacteria	Bacteroidetes	Bacteroidia	Bacteroidales	Bacteroidetes BD2-2	NA	NA		0.000203431	0		0	7.73e-05		0		0	0
Bacteria	Bacteroidetes	Bacteroidia	Bacteroidales	Bacteroidetes BD2-2	NA	NA		5.51e-05	0		0	0		0		0	0
Bacteria	Bacteroidetes	Bacteroidia	Bacteroidales	Bacteroidetes BD2-2	NA	NA		0	0		6.08e-05	0		0		0	0
Bacteria	Bacteroidetes	Bacteroidia	Bacteroidales	Bacteroidetes BD2-2	NA	NA		0	0		0	9.13e-05		6.41e-05		0	0
Bacteria	Bacteroidetes	Bacteroidia	Bacteroidales	Bacteroidetes BD2-2	NA	NA		0.000186478	0		0	8.43e-05		0		0	0
Bacteria	Bacteroidetes	Bacteroidia	Bacteroidales	Bacteroidetes BD2-2	NA	NA		0.00109203	0		0.00134251	0		0.000616135		0	0
Bacteria	Bacteroidetes	Bacteroidia	Bacteroidales	Bacteroidetes BD2-2	NA	NA		0.000360242	0		0.000388253	0.000168639		0		0	0
Bacteria	Bacteroidetes	Bacteroidia	Bacteroidales	Bacteroidetes BD2-2	NA	NA		6.64e-05	0		0	0		0		0	0
Bacteria	Bacteroidetes	Bacteroidia	Bacteroidales	Bacteroidetes BD2-2	NA	NA		0.000159637	0		0.000318087	0		0		0	0
Bacteria	Bacteroidetes	Bacteroidia	Bacteroidales	Bacteroidetes BD2-2	NA	NA		6.36e-05	0		0.000313409	0		0		0	0
Bacteria	Bacteroidetes	Bacteroidia	Bacteroidales	Bacteroidetes BD2-2	NA	NA		0	0		0.000149688	0		0		0	0
Bacteria	Bacteroidetes	Bacteroidia	Bacteroidales	Bacteroidetes BD2-2	NA	NA		2.83e-05	0		0	0		0		0	0
Bacteria	Bacteroidetes	Bacteroidia	Bacteroidales	Bacteroidetes BD2-2	NA	NA		0.000148335	0		0	0		0		0	0
Bacteria	Bacteroidetes	Bacteroidia	Bacteroidales	Bacteroidetes BD2-2	NA	NA		0.000103128	0		0	0		0		0	0
Bacteria	Bacteroidetes	Bacteroidia	Bacteroidales	Bacteroidetes BD2-2	NA	NA		3.81e-05	0		4.68e-05	0		0		0	0
Bacteria	Bacteroidetes	Bacteroidia	Bacteroidales	Bacteroidetes BD2-2	NA	NA		2.68e-05	0		0	0		0		0	0
Bacteria	Bacteroidetes	Bacteroidia	Bacteroidales	Bacteroidetes BD2-2	NA	NA		0	0		0	0		6.1e-05		0	0
Bacteria	Bacteroidetes	Bacteroidia	Bacteroidales	Bacteroidetes BD2-2	NA	NA		0.000217558	0		9.82e-05	0		0		0	0
Bacteria	Bacteroidetes	Bacteroidia	Bacteroidales	Bacteroidetes BD2-2	NA	NA		6.5e-05	0		0	0		0		0	0
Bacteria	Bacteroidetes	Bacteroidia	Bacteroidales	Bacteroidetes BD2-2	NA	NA		5.79e-05	0		0	0		0		0	0
Bacteria	Bacteroidetes	Bacteroidia	Bacteroidales	Bacteroidetes BD2-2	NA	NA		0	0		0.00029002	0		0		0	0
Bacteria	Bacteroidetes	Bacteroidia	Bacteroidales	Bacteroidetes BD2-2	NA	NA		0.000223209	0		0.000126299	0		0		0	0
Bacteria	Bacteroidetes	Bacteroidia	Bacteroidales	Bacteroidetes BD2-2	NA	NA		0	0		0.000453742	0		0		0	0
Bacteria	Bacteroidetes	Bacteroidia	Bacteroidales	Bacteroidetes BD2-2	NA	NA		0.000131382	0		0.000266632	0		0		0	0
Bacteria	Bacteroidetes	Bacteroidia	Bacteroidales	Bacteroidetes BD2-2	NA	NA		0.000113017	0		0	0		0		0	0
Bacteria	Bacteroidetes	Bacteroidia	Bacteroidales	Bacteroidetes BD2-2	NA	NA		0	0		2.81e-05	0		0		0	0
Bacteria	Bacteroidetes	Bacteroidia	Bacteroidales	Bacteroidetes BD2-2	NA	NA		7.91e-05	0		0	0		0		0	0
Bacteria	Bacteroidetes	Bacteroidia	Bacteroidales	Bacteroidetes BD2-2	NA	NA		0.000113017	0		0	0		0		0	0
Bacteria	Bacteroidetes	Bacteroidia	Bacteroidales	Bacteroidetes BD2-2	NA	NA		0	0		1.87e-05	0		0		0	0
Bacteria	Bacteroidetes	Bacteroidia	Bacteroidales	Bacteroidetes BD2-2	NA	NA		0	0		7.48e-05	0		0		0	0
Bacteria	Bacteroidetes	Bacteroidia	Bacteroidales	Bacteroidetes BD2-2	NA	NA		2.4e-05	0		0	0		0		0	0
Bacteria	Bacteroidetes	Bacteroidia	Bacteroidales	Bacteroidetes BD2-2	NA	NA		8.76e-05	0		9.82e-05	0		0		0	0
Bacteria	Bacteroidetes	Bacteroidia	Bacteroidales	Bacteroidetes BD2-2	NA	NA		7.63e-05	0		0	0		0		0	0
Bacteria	Bacteroidetes	Bacteroidia	Bacteroidales	Bacteroidetes BD2-2	NA	NA		0.00013562	0		0	0		0		0	0
Bacteria	Bacteroidetes	Bacteroidia	Bacteroidales	Bacteroidetes BD2-2	NA	NA		0.000428052	0		0.000491164	0		0		0	0
Bacteria	Bacteroidetes	Bacteroidia	Bacteroidales	Bacteroidetes BD2-2	NA	NA		0	0		0.000233887	0		0		0	0
Bacteria	Bacteroidetes	Bacteroidia	Bacteroidales	Bacteroidetes BD2-2	NA	NA		6.22e-05	0		0	0.000309171		0		0	0
Bacteria	Bacteroidetes	Bacteroidia	Bacteroidales	Bacteroidetes BD2-2	NA	NA		0.000488799	0		0	0		0		0	0
Bacteria	Bacteroidetes	Bacteroidia	Bacteroidales	Bacteroidetes BD2-2	NA	NA		0.000107366	0		0	0		0		0	0
Bacteria	Bacteroidetes	Bacteroidia	Bacteroidales	Bacteroidetes BD2-2	NA	NA		0	0		0	0		6.1e-05		0	0
Bacteria	Bacteroidetes	Bacteroidia	Bacteroidales	Bacteroidetes BD2-2	NA	NA		0	0		5.61e-05	0		0		0	0
Bacteria	Bacteroidetes	Bacteroidia	Bacteroidales	Bacteroidetes BD2-2	NA	NA		0.000313622	0		0	0		0		0	0
Bacteria	Bacteroidetes	Bacteroidia	Bacteroidales	Bacteroidetes BD2-2	NA	NA		0.000179415	0		4.21e-05	4.92e-05		0		0	0
Bacteria	Bacteroidetes	Bacteroidia	Bacteroidales	Bacteroidetes BD2-2	NA	NA		0.000631483	0		0	0		0		0	0
Bacteria	Bacteroidetes	Bacteroidia	Bacteroidales	Bacteroidetes BD2-2	NA	NA		0	0		0.000121621	0		0		0	0
Bacteria	Bacteroidetes	Bacteroidia	Bacteroidales	Bacteroidetes BD2-2	NA	NA		0.000104541	0		0	0		0		0	0
Bacteria	Bacteroidetes	Bacteroidia	Bacteroidales	Bacteroidetes BD2-2	NA	NA		0.00015116	0		8.42e-05	0		0		0	0
Bacteria	Bacteroidetes	Bacteroidia	Bacteroidales	Bacteroidetes BD2-2	NA	NA		0	0		0.000182432	0		0		0	0
Bacteria	Bacteroidetes	Bacteroidia	Bacteroidales	Bacteroidetes BD2-2	NA	NA		9.04e-05	0		0	0		0		0	0
Bacteria	Bacteroidetes	Bacteroidia	Bacteroidales	Bacteroidetes BD2-2	NA	NA		0	0		0	0		0.000155559		0	0
Bacteria	Bacteroidetes	Bacteroidia	Bacteroidales	Bacteroidetes BD2-2	NA	NA		0	0		0.000177754	0		0		0	0
Bacteria	Bacteroidetes	Bacteroidia	Bacteroidales	Bacteroidetes BD2-2	NA	NA		0.000100303	0		0.000177754	0		0		0	0
Bacteria	Bacteroidetes	Bacteroidia	Bacteroidales	Bacteroidetes BD2-2	NA	NA		8.19e-05	0		0	0		0		0	0
Bacteria	Bacteroidetes	Bacteroidia	Bacteroidales	Bacteroidetes BD2-2	NA	NA		0.000202018	0		0.000420997	0		0		0	0
Bacteria	Bacteroidetes	Bacteroidia	Bacteroidales	Bacteroidetes BD2-2	NA	NA		0	0		0	0		6.41e-05		0	0
Bacteria	Bacteroidetes	Bacteroidia	Bacteroidales	Bacteroidetes BD2-2	NA	NA		8.34e-05	0		0.000261954	0		0		0	0
Bacteria	Bacteroidetes	Bacteroidia	Bacteroidales	Bacteroidetes BD2-2	NA	NA		0.000706356	0		0.000406964	0		0		0	0
Bacteria	Bacteroidetes	Bacteroidia	Bacteroidales	Bacteroidetes BD2-2	NA	NA		3.81e-05	0		0	0		0		0	0
Bacteria	Bacteroidetes	Bacteroidia	Bacteroidales	Bacteroidetes BD2-2	NA	NA		0.000101715	0		0	0		0		0	0
Bacteria	Bacteroidetes	Bacteroidia	Bacteroidales	Bacteroidetes BD2-2	NA	NA		0.000134208	0		0	0		0		0	0
Bacteria	Bacteroidetes	Bacteroidia	Bacteroidales	Bacteroidetes BD2-2	NA	NA		9.47e-05	0		0	0		0		0	0
Bacteria	Bacteroidetes	Bacteroidia	Bacteroidales	Bacteroidetes vadinHA17	NA	NA		0	0		0.000154366	0		0		0	0
Bacteria	Bacteroidetes	Bacteroidia	Bacteroidales	Bacteroidetes vadinHA17	NA	NA		0.000104541	0		0	0		0		0	0
Bacteria	Bacteroidetes	Bacteroidia	Bacteroidales	Bacteroidetes vadinHA17	NA	NA		0	0		3.74e-05	0		0		0	0
Bacteria	Bacteroidetes	Bacteroidia	Bacteroidales	Bacteroidetes vadinHA17	NA	NA		0	0		0	0		0.00016776		0	0
Bacteria	Bacteroidetes	Bacteroidia	Bacteroidales	Dysgonomonadaceae	NA	NA		0	0.000221476		0	0		0		0	0
Bacteria	Bacteroidetes	Bacteroidia	Bacteroidales	Dysgonomonadaceae	Proteiniphilum	NA		0	0		0	0		5.8e-05		0	0
Bacteria	Bacteroidetes	Bacteroidia	Bacteroidales	Ika33	NA	NA		0.000152573	0		0	0		0		0	0
Bacteria	Bacteroidetes	Bacteroidia	Bacteroidales	Ika33	NA	NA		0	0		0	0.000105399		0		0	0
Bacteria	Bacteroidetes	Bacteroidia	Bacteroidales	LKC2.127-25	NA	NA		0.000170938	0		0.000720373	0		0		0	0
Bacteria	Bacteroidetes	Bacteroidia	Bacteroidales	Marinifilaceae	Marinifilum	NA		0.000113017	0		0	0		0		0	0
Bacteria	Bacteroidetes	Bacteroidia	Bacteroidales	Marinifilaceae	NA	NA		0	0		0	0.000126479		0		0	0
Bacteria	Bacteroidetes	Bacteroidia	Bacteroidales	Marinilabiliaceae	NA	NA		0.00113158	0.00104295		0.00197869	0.000168639		0.000131158		0	0
Bacteria	Bacteroidetes	Bacteroidia	Bacteroidales	Marinilabiliaceae	NA	NA		0	0.000922145		0	0		0		0	0
Bacteria	Bacteroidetes	Bacteroidia	Bacteroidales	Marinilabiliaceae	NA	NA		0.00261493	0.000740938		0.00261954	0.00105399		0		0	0
Bacteria	Bacteroidetes	Bacteroidia	Bacteroidales	Marinilabiliaceae	NA	NA		0.00043229	0.000604025		0.000285343	0		0		0	0
Bacteria	Bacteroidetes	Bacteroidia	Bacteroidales	Marinilabiliaceae	NA	NA		0.000952168	0		0.00106185	0.000337278		0		0	0
Bacteria	Bacteroidetes	Bacteroidia	Bacteroidales	Marinilabiliaceae	NA	NA		0.00018224	0		0.000196465	0		0		0	0
Bacteria	Bacteroidetes	Bacteroidia	Bacteroidales	Marinilabiliaceae	NA	NA		5.79e-05	0		0	0		0		0	0
Bacteria	Bacteroidetes	Bacteroidia	Bacteroidales	Marinilabiliaceae	NA	NA		0	0		0	0		0.00016776		0	0
Bacteria	Bacteroidetes	Bacteroidia	Bacteroidales	Marinilabiliaceae	NA	NA		0.00025005	0		0	0		0		0	0
Bacteria	Bacteroidetes	Bacteroidia	Bacteroidales	Marinilabiliaceae	NA	NA		0	0		0.000149688	0		0		0	0
Bacteria	Bacteroidetes	Bacteroidia	Bacteroidales	Marinilabiliaceae	NA	NA		0	0		7.48e-05	0		0		0	0
Bacteria	Bacteroidetes	Bacteroidia	Bacteroidales	Marinilabiliaceae	NA	NA		0.000237336	0		0.000547297	0		0		0	0
Bacteria	Bacteroidetes	Bacteroidia	Bacteroidales	Marinilabiliaceae	NA	NA		0	0		0.000266632	0		0		0	0
Bacteria	Bacteroidetes	Bacteroidia	Bacteroidales	Marinilabiliaceae	NA	NA		0	0		7.02e-05	0		0		0	0
Bacteria	Bacteroidetes	Bacteroidia	Bacteroidales	Marinilabiliaceae	NA	NA		0.000153986	0		0	0		0		0	0
Bacteria	Bacteroidetes	Bacteroidia	Bacteroidales	Marinilabiliaceae	NA	NA		0	0		5.61e-05	8.43e-05		0		0	0
Bacteria	Bacteroidetes	Bacteroidia	Bacteroidales	Marinilabiliaceae	NA	NA		5.65e-05	0		0	0		0		0	0
Bacteria	Bacteroidetes	Bacteroidia	Bacteroidales	Marinilabiliaceae	NA	NA		8.05e-05	0		0	0		0		0	0
Bacteria	Bacteroidetes	Bacteroidia	Bacteroidales	Marinilabiliaceae	NA	NA		0.000145509	0		0.000322765	0		0		0	0
Bacteria	Bacteroidetes	Bacteroidia	Bacteroidales	Marinilabiliaceae	NA	NA		8.62e-05	0		0	0		0		0	0
Bacteria	Bacteroidetes	Bacteroidia	Bacteroidales	Marinilabiliaceae	NA	NA		0.000283955	0		0.000266632	0.000316198		0.00016776		0	0
Bacteria	Bacteroidetes	Bacteroidia	Bacteroidales	Marinilabiliaceae	NA	NA		0.000220383	0		0.000112266	0		0		0	0
Bacteria	Bacteroidetes	Bacteroidia	Bacteroidales	Marinilabiliaceae	NA	NA		5.09e-05	0		0	0		0		0	0
Bacteria	Bacteroidetes	Bacteroidia	Bacteroidales	Marinilabiliaceae	NA	NA		0.00153986	0		0.00141268	0.000534023		0.000198261		0	0
Bacteria	Bacteroidetes	Bacteroidia	Bacteroidales	Marinilabiliaceae	NA	NA		6.5e-05	0		0	0		0		0	0
Bacteria	Bacteroidetes	Bacteroidia	Bacteroidales	Marinilabiliaceae	NA	NA		2.4e-05	0		0	0		0		0	0
Bacteria	Bacteroidetes	Bacteroidia	Bacteroidales	Marinilabiliaceae	NA	NA		0.000141271	0		0.000116944	0		0		0	0
Bacteria	Bacteroidetes	Bacteroidia	Bacteroidales	Marinilabiliaceae	NA	NA		0.000128557	0		0	0		0		0	0
Bacteria	Bacteroidetes	Bacteroidia	Bacteroidales	Marinilabiliaceae	NA	NA		4.8e-05	0		0	0		0		0	0
Bacteria	Bacteroidetes	Bacteroidia	Bacteroidales	Marinilabiliaceae	NA	NA		0.00015116	0		0.000640852	0.000217825		0		0	0
Bacteria	Bacteroidetes	Bacteroidia	Bacteroidales	Marinilabiliaceae	NA	NA		0.00120222	0		0.00115073	0		0		0	0
Bacteria	Bacteroidetes	Bacteroidia	Bacteroidales	Marinilabiliaceae	NA	NA		0.000100303	0		9.82e-05	0		0		0	0
Bacteria	Bacteroidetes	Bacteroidia	Bacteroidales	NA	NA	NA		0.00301755	0		0.00202547	0.000779954		0.000286716		0	0
Bacteria	Bacteroidetes	Bacteroidia	Bacteroidales	NA	NA	NA		7.49e-05	0		0	0		0		0	0
Bacteria	Bacteroidetes	Bacteroidia	Bacteroidales	NA	NA	NA		0	0		2.81e-05	0		0		0	0
Bacteria	Bacteroidetes	Bacteroidia	Bacteroidales	Paludibacteraceae	NA	NA		0	0		5.15e-05	0		0		0	0
Bacteria	Bacteroidetes	Bacteroidia	Bacteroidales	Paludibacteraceae	NA	NA		0	0		0	4.22e-05		0		0	0
Bacteria	Bacteroidetes	Bacteroidia	Bacteroidales	Porphyromonadaceae	Porphyromonas	Porphyromonas pogonae		0	0		0	0		1.53e-05		0	0.000711618
Bacteria	Bacteroidetes	Bacteroidia	Bacteroidales	Prevotellaceae	Alloprevotella	NA		0	0		2.34e-05	0		0		0	0
Bacteria	Bacteroidetes	Bacteroidia	Bacteroidales	Prevotellaceae	Prevotella 9	NA		0	0.0001651		0	0		0		0	0
Bacteria	Bacteroidetes	Bacteroidia	Bacteroidales	Prolixibacteraceae	Draconibacterium	NA		0.000545307	0.00241207		0.000509875	0.000512943		0.000228763		0	0
Bacteria	Bacteroidetes	Bacteroidia	Bacteroidales	Prolixibacteraceae	Draconibacterium	NA		0	0		0.000238565	0		0		0	0
Bacteria	Bacteroidetes	Bacteroidia	Bacteroidales	Prolixibacteraceae	Draconibacterium	NA		0.000210494	0		0	8.43e-05		0.000146408		0	0
Bacteria	Bacteroidetes	Bacteroidia	Bacteroidales	Prolixibacteraceae	Draconibacterium	NA		0	0		0	0		0.000137258		0	0
Bacteria	Bacteroidetes	Bacteroidia	Bacteroidales	Prolixibacteraceae	Draconibacterium	NA		0.000545307	0		0.00056133	0		0		0	0
Bacteria	Bacteroidetes	Bacteroidia	Bacteroidales	Prolixibacteraceae	Draconibacterium	NA		4.1e-05	0		0	0		0		0	0
Bacteria	Bacteroidetes	Bacteroidia	Bacteroidales	Prolixibacteraceae	Draconibacterium	NA		0.000258526	0		0	0.000105399		0.00035077		0	0
Bacteria	Bacteroidetes	Bacteroidia	Bacteroidales	Prolixibacteraceae	Draconibacterium	NA		0.000127144	0		0	0		0		0	0
Bacteria	Bacteroidetes	Bacteroidia	Bacteroidales	Prolixibacteraceae	Draconibacterium	NA		0	0		7.02e-05	0		0.00035077		0	0
Bacteria	Bacteroidetes	Bacteroidia	Bacteroidales	Prolixibacteraceae	Draconibacterium	NA		0.000158224	0		0	0		0		0	0
Bacteria	Bacteroidetes	Bacteroidia	Bacteroidales	Prolixibacteraceae	Draconibacterium	NA		0.000113017	0		0	0		0		0	0
Bacteria	Bacteroidetes	Bacteroidia	Bacteroidales	Prolixibacteraceae	Draconibacterium	NA		4.38e-05	0		7.02e-05	0		0		0	0
Bacteria	Bacteroidetes	Bacteroidia	Bacteroidales	Prolixibacteraceae	NA	NA		0	0.000100671		0	0		0		0	0
Bacteria	Bacteroidetes	Bacteroidia	Bacteroidales	Prolixibacteraceae	NA	NA		0.000214732	0		0.000140332	0		0		0	0
Bacteria	Bacteroidetes	Bacteroidia	Bacteroidales	Prolixibacteraceae	NA	NA		0	0		0	0		9.76e-05		0	0
Bacteria	Bacteroidetes	Bacteroidia	Bacteroidales	Prolixibacteraceae	NA	NA		0.000778405	0		0.000776506	0.000189719		0.000591734		0	0
Bacteria	Bacteroidetes	Bacteroidia	Bacteroidales	Prolixibacteraceae	NA	NA		0.000153986	0		0	0		0		0	0
Bacteria	Bacteroidetes	Bacteroidia	Bacteroidales	Prolixibacteraceae	NA	NA		0.00263471	0		0.00203482	0.000393491		0.000445326		0	0
Bacteria	Bacteroidetes	Bacteroidia	Bacteroidales	Prolixibacteraceae	NA	NA		0.000216145	0		0	0		0		0	0
Bacteria	Bacteroidetes	Bacteroidia	Bacteroidales	Prolixibacteraceae	NA	NA		0	0		2.34e-05	0		0		0	0
Bacteria	Bacteroidetes	Bacteroidia	Bacteroidales	Prolixibacteraceae	NA	NA		9.18e-05	0		0	0		0		0	0
Bacteria	Bacteroidetes	Bacteroidia	Bacteroidales	Prolixibacteraceae	NA	NA		2.68e-05	0		0	0		0		0	0
Bacteria	Bacteroidetes	Bacteroidia	Bacteroidales	Prolixibacteraceae	NA	NA		0	0		2.34e-05	0		0		0	0
Bacteria	Bacteroidetes	Bacteroidia	Bacteroidales	Prolixibacteraceae	NA	NA		9.89e-05	0		0	0		0		0	0
Bacteria	Bacteroidetes	Bacteroidia	Bacteroidales	Prolixibacteraceae	NA	NA		0.00081231	0		0.000743762	0.000857247		0.00103706		0	0
Bacteria	Bacteroidetes	Bacteroidia	Bacteroidales	Prolixibacteraceae	Prolixibacter	NA		0	0		9.36e-05	0		0		0	0
Bacteria	Bacteroidetes	Bacteroidia	Bacteroidales	Prolixibacteraceae	Roseimarinus	NA		0	0		8.42e-05	0		0		0	0
Bacteria	Bacteroidetes	Bacteroidia	Bacteroidales	Prolixibacteraceae	Roseimarinus	NA		2.68e-05	0		0	0		0		0	0
Bacteria	Bacteroidetes	Bacteroidia	Bacteroidales	Prolixibacteraceae	Roseimarinus	NA		0	0		0	0		0.000122007		0	0
Bacteria	Bacteroidetes	Bacteroidia	Bacteroidales	Prolixibacteraceae	Roseimarinus	NA		1.41e-05	0		0	0		0		0	0
Bacteria	Bacteroidetes	Bacteroidia	Bacteroidales	Prolixibacteraceae	Roseimarinus	NA		0.000172351	0		0	0		0		0	0
Bacteria	Bacteroidetes	Bacteroidia	Bacteroidales	Prolixibacteraceae	Roseimarinus	NA		0	0		0.000149688	0		0		0	0
Bacteria	Bacteroidetes	Bacteroidia	Bacteroidales	Prolixibacteraceae	Roseimarinus	NA		8.9e-05	0		0.00022921	0		0		0	0
Bacteria	Bacteroidetes	Bacteroidia	Bacteroidales	Prolixibacteraceae	Sunxiuqinia	NA		0.000142684	0		0	0		0		0	0
Bacteria	Bacteroidetes	Bacteroidia	Bacteroidales	Prolixibacteraceae	WCHB1-32	NA		0.000385671	0.000632213		0.00103378	0		0		0	0
Bacteria	Bacteroidetes	Bacteroidia	Bacteroidales	Prolixibacteraceae	WCHB1-32	NA		0	0		0.000135655	0		0		0	0
Bacteria	Bacteroidetes	Bacteroidia	Bacteroidales	Prolixibacteraceae	WCHB1-32	NA		0.000145509	0		0.00022921	0		9.46e-05		0	0
Bacteria	Bacteroidetes	Bacteroidia	Bacteroidales	Prolixibacteraceae	WCHB1-32	NA		0.000220383	0		0	0.000196745		0		0	0
Bacteria	Bacteroidetes	Bacteroidia	Bacteroidales	Rikenellaceae	Blvii28 wastewater-sludge group	NA		0	0		4.68e-05	0		0		0	0
Bacteria	Bacteroidetes	Bacteroidia	Bacteroidales	Rikenellaceae	Blvii28 wastewater-sludge group	NA		0	0		0	7.73e-05		0		0	0
Bacteria	Bacteroidetes	Bacteroidia	Bacteroidales	Rs-E47 termite group	GWE2-42-42	NA		0	0		6.08e-05	0		0		0	0
Bacteria	Bacteroidetes	Bacteroidia	Bacteroidales	Rs-E47 termite group	GWE2-42-42	NA		0.000101715	0		0	0.000161612		0.000137258		0	0
Bacteria	Bacteroidetes	Bacteroidia	Bacteroidales	Rs-E47 termite group	GWE2-42-42	NA		0.000137033	0		0	0		0		0	0
Bacteria	Bacteroidetes	Bacteroidia	Bacteroidales	Salinivirgaceae	NA	NA		0.00182664	0.000479193		0.001829	0.000224852		0.000366021		0	0
Bacteria	Bacteroidetes	Bacteroidia	Bacteroidales	Salinivirgaceae	NA	NA		0.000774167	0		0.000650207	0		0		0	0
Bacteria	Bacteroidetes	Bacteroidia	Bacteroidales	Salinivirgaceae	NA	NA		0	0		4.21e-05	0		0		0	0
Bacteria	Bacteroidetes	Bacteroidia	Bacteroidales	Salinivirgaceae	NA	NA		0	0		0.000135655	3.51e-05		3.05e-05		0	0
Bacteria	Bacteroidetes	Bacteroidia	Bacteroidales	Salinivirgaceae	NA	NA		0	0		0.000116944	0		0		0	0
Bacteria	Bacteroidetes	Bacteroidia	Bacteroidales	Salinivirgaceae	NA	NA		0.000163875	0		0	0		0		0	0
Bacteria	Bacteroidetes	Bacteroidia	Bacteroidales	Salinivirgaceae	Salinivirga	NA		1.55e-05	0		0	0		0		0	0
Bacteria	Bacteroidetes	Bacteroidia	Bacteroidales	SB-5	bacterium YC-LK-LKJ31	bacterium YC-LK-LKJ31		0.000536831	0.000161073		0	0		0		0	0
Bacteria	Bacteroidetes	Bacteroidia	Bacteroidales	SB-5	bacterium YC-LK-LKJ31	bacterium YC-LK-LKJ31		0	1.61e-05		0	0		0		0	0
Bacteria	Bacteroidetes	Bacteroidia	Bacteroidales	SB-5	bacterium YC-LK-LKJ31	bacterium YC-LK-LKJ31		0	0		0	0		0.000277566		0	0
Bacteria	Bacteroidetes	Bacteroidia	Bacteroidales	SB-5	bacterium YC-LK-LKJ31	bacterium YC-LK-LKJ31		6.64e-05	0		0	0		0		0	0
Bacteria	Bacteroidetes	Bacteroidia	Bacteroidales	SB-5	bacterium YC-LK-LKJ31	bacterium YC-LK-LKJ31		0.000251463	0		0	0		0		0	0
Bacteria	Bacteroidetes	Bacteroidia	Bacteroidales	SB-5	NA	NA		0.00066115	0.000346308		0	0		0		0	0
Bacteria	Bacteroidetes	Bacteroidia	Bacteroidales	SB-5	NA	NA		0.000552371	0.000257717		0.00108056	0.000189719		0		0	0
Bacteria	Bacteroidetes	Bacteroidia	Bacteroidales	SB-5	NA	NA		0	0		0.00010291	0		0		0	0
Bacteria	Bacteroidetes	Bacteroidia	Bacteroidales	SB-5	NA	NA		0	0		0.000182432	0		0		0	0
Bacteria	Bacteroidetes	Bacteroidia	Bacteroidales	SB-5	NA	NA		1.55e-05	0		0	0		0		0	0
Bacteria	Bacteroidetes	Bacteroidia	Bacteroidales	SB-5	NA	NA		0.000103128	0		0	0		7.02e-05		0	0
Bacteria	Bacteroidetes	Bacteroidia	Bacteroidales	SB-5	NA	NA		0	0		0	0		9.46e-05		0	0
Bacteria	Bacteroidetes	Bacteroidia	Bacteroidales	SB-5	NA	NA		0	0		0.000383575	0		0		0	0
Bacteria	Bacteroidetes	Bacteroidia	Bacteroidales	SB-5	NA	NA		4.38e-05	0		0	0		0		0	0
Bacteria	Bacteroidetes	Bacteroidia	Bacteroidales	SB-5	NA	NA		0.000346115	0		0.000444386	0.000168639		0		0	0
Bacteria	Bacteroidetes	Bacteroidia	Bacteroidales	SB-5	NA	NA		7.2e-05	0		0	0		0		0	0
Bacteria	Bacteroidetes	Bacteroidia	Bacteroidales	SB-5	NA	NA		0.000121493	0		0.000159043	0		0		0	0
Bacteria	Bacteroidetes	Bacteroidia	Bacteroidales	SB-5	NA	NA		0.000120081	0		0	0		0		0	0
Bacteria	Bacteroidetes	Bacteroidia	Bacteroidales	SB-5	NA	NA		4.1e-05	0		0	0		0		0	0
Bacteria	Bacteroidetes	Bacteroidia	Bacteroidales	SB-5	NA	NA		0	0		1.87e-05	0		0		0	0
Bacteria	Bacteroidetes	Bacteroidia	Bacteroidales	SB-5	NA	NA		3.39e-05	0		0	0		0		0	0
Bacteria	Bacteroidetes	Bacteroidia	Bacteroidales	SB-5	NA	NA		7.91e-05	0		0	4.22e-05		0		0	0
Bacteria	Bacteroidetes	Bacteroidia	Bacteroidales	SB-5	NA	NA		0.00011443	0		0.000313409	7.03e-05		0		0	0
Bacteria	Bacteroidetes	Bacteroidia	Bacteroidales	SB-5	NA	NA		0	0		0.000121621	0		0		0	0
Bacteria	Bacteroidetes	Bacteroidia	Bacteroidales	SB-5	NA	NA		0.000132795	0		0.000378898	0		0		0	0
Bacteria	Bacteroidetes	Bacteroidia	Bacteroidales	SB-5	NA	NA		0	0		0	8.43e-05		0		0	0
Bacteria	Bacteroidetes	Bacteroidia	Bacteroidales	SB-5	NA	NA		7.06e-05	0		0	0		0		0	0
Bacteria	Bacteroidetes	Bacteroidia	Bacteroidetes VC2.1 Bac22	NA	NA	NA		0.00272795	0.00108322		0.00408368	0.000562129		0.000506329		0	0
Bacteria	Bacteroidetes	Bacteroidia	Bacteroidetes VC2.1 Bac22	NA	NA	NA		0.0072119	0.000700669		0.00476663	0.00201664		3.05e-05		0	0
Bacteria	Bacteroidetes	Bacteroidia	Bacteroidetes VC2.1 Bac22	NA	NA	NA		0.00226175	0.000515435		0.00176351	0.000372411		0.00017081		0	0
Bacteria	Bacteroidetes	Bacteroidia	Bacteroidetes VC2.1 Bac22	NA	NA	NA		0	0.000334227		0	0		0		0	0
Bacteria	Bacteroidetes	Bacteroidia	Bacteroidetes VC2.1 Bac22	NA	NA	NA		0.0013562	0.000289932		0.0012396	0.00155991		0.000606985		0	0
Bacteria	Bacteroidetes	Bacteroidia	Bacteroidetes VC2.1 Bac22	NA	NA	NA		5.37e-05	0.000257717		0.000388253	0		0		0	0
Bacteria	Bacteroidetes	Bacteroidia	Bacteroidetes VC2.1 Bac22	NA	NA	NA		0.000370131	0.000169127		0.000435031	0		0		0	0
Bacteria	Bacteroidetes	Bacteroidia	Bacteroidetes VC2.1 Bac22	NA	NA	NA		0.000324924	0		0.000191788	0		0		0	0
Bacteria	Bacteroidetes	Bacteroidia	Bacteroidetes VC2.1 Bac22	NA	NA	NA		7.77e-05	0		0	0		0		0	0
Bacteria	Bacteroidetes	Bacteroidia	Bacteroidetes VC2.1 Bac22	NA	NA	NA		0.000316448	0		0	0		0		0	0
Bacteria	Bacteroidetes	Bacteroidia	Bacteroidetes VC2.1 Bac22	NA	NA	NA		0.000142684	0		0.000406964	0		0		0	0
Bacteria	Bacteroidetes	Bacteroidia	Bacteroidetes VC2.1 Bac22	NA	NA	NA		7.91e-05	0		0.000271309	0		0		0	0
Bacteria	Bacteroidetes	Bacteroidia	Bacteroidetes VC2.1 Bac22	NA	NA	NA		0.000163875	0		0	0		0		0	0
Bacteria	Bacteroidetes	Bacteroidia	Bacteroidetes VC2.1 Bac22	NA	NA	NA		8.19e-05	0		0	0		0		0	0
Bacteria	Bacteroidetes	Bacteroidia	Bacteroidetes VC2.1 Bac22	NA	NA	NA		0.000162462	0		0	0		0		0	0
Bacteria	Bacteroidetes	Bacteroidia	Bacteroidetes VC2.1 Bac22	NA	NA	NA		0	0		0.00018711	0		0		0	0
Bacteria	Bacteroidetes	Bacteroidia	Bacteroidetes VC2.1 Bac22	NA	NA	NA		3.81e-05	0		0	0		0		0	0
Bacteria	Bacteroidetes	Bacteroidia	Bacteroidetes VC2.1 Bac22	NA	NA	NA		0.00019778	0		0	0		0		0	0
Bacteria	Bacteroidetes	Bacteroidia	Bacteroidetes VC2.1 Bac22	NA	NA	NA		0.00019778	0		0	0		0		0	0
Bacteria	Bacteroidetes	Bacteroidia	Bacteroidetes VC2.1 Bac22	NA	NA	NA		7.06e-05	0		0	0		0		0	0
Bacteria	Bacteroidetes	Bacteroidia	Bacteroidetes VC2.1 Bac22	NA	NA	NA		0.00166135	0		0.00168867	0.00122966		0		0	0
Bacteria	Bacteroidetes	Bacteroidia	Bacteroidetes VC2.1 Bac22	NA	NA	NA		0	0		5.61e-05	0		0		0	0
Bacteria	Bacteroidetes	Bacteroidia	Bacteroidetes VC2.1 Bac22	NA	NA	NA		9.47e-05	0		0	0		0		0	0
Bacteria	Bacteroidetes	Bacteroidia	Bacteroidetes VC2.1 Bac22	NA	NA	NA		2.83e-05	0		0	0		0		0	0
Bacteria	Bacteroidetes	Bacteroidia	Bacteroidetes VC2.1 Bac22	NA	NA	NA		0.000178002	0		0	0		0		0	0
Bacteria	Bacteroidetes	Bacteroidia	Chitinophagales	Chitinophagaceae	Arachidicoccus	NA		0	0		0	0		0		0	0.000212423
Bacteria	Bacteroidetes	Bacteroidia	Chitinophagales	Chitinophagaceae	Arachidicoccus	NA		0	0		0	0		0		0	0.00183534
Bacteria	Bacteroidetes	Bacteroidia	Chitinophagales	Chitinophagaceae	Arachidicoccus	NA		0	0		0	0		0		0	0.00798924
Bacteria	Bacteroidetes	Bacteroidia	Chitinophagales	Chitinophagaceae	NA	NA		4.38e-05	0		0	0		0		0	0
Bacteria	Bacteroidetes	Bacteroidia	Chitinophagales	Chitinophagaceae	Niabella	Niabella sp.		0	0		0	0		0		0	0.00158255
Bacteria	Bacteroidetes	Bacteroidia	Chitinophagales	Chitinophagaceae	Taibaiella	NA		1.41e-05	0		0	0		0		0	0
Bacteria	Bacteroidetes	Bacteroidia	Chitinophagales	Chitinophagaceae	Taibaiella	NA		3.39e-05	0		0	0		0		0	0
Bacteria	Bacteroidetes	Bacteroidia	Chitinophagales	NA	NA	NA		0	0.00175167		0.000159043	0		0		0	0
Bacteria	Bacteroidetes	Bacteroidia	Chitinophagales	NA	NA	NA		0.000986073	0.000535569		0.00114605	0.000316198		0.000207412		0	0
Bacteria	Bacteroidetes	Bacteroidia	Chitinophagales	NA	NA	NA		0	0.000136912		0	0		0		0	0
Bacteria	Bacteroidetes	Bacteroidia	Chitinophagales	NA	NA	NA		6.64e-05	0		0	0		0		0	0
Bacteria	Bacteroidetes	Bacteroidia	Chitinophagales	NA	NA	NA		0.000152573	0		9.82e-05	0		0		0	0
Bacteria	Bacteroidetes	Bacteroidia	Chitinophagales	NA	NA	NA		0.00217417	0		0	0		0		0	0
Bacteria	Bacteroidetes	Bacteroidia	Chitinophagales	NA	NA	NA		3.81e-05	0		0	0		0		0	0
Bacteria	Bacteroidetes	Bacteroidia	Chitinophagales	NA	NA	NA		5.65e-05	0		0.000201143	0		2.75e-05		0	0
Bacteria	Bacteroidetes	Bacteroidia	Chitinophagales	NA	NA	NA		0.00131665	0		0.000954261	0.000112426		0.00116822		0	0
Bacteria	Bacteroidetes	Bacteroidia	Chitinophagales	NA	NA	NA		3.39e-05	0		0	0		0		0	0
Bacteria	Bacteroidetes	Bacteroidia	Chitinophagales	NA	NA	NA		5.09e-05	0		0	0		0		0	0
Bacteria	Bacteroidetes	Bacteroidia	Chitinophagales	NA	NA	NA		0	0		0	0		7.02e-05		0	0
Bacteria	Bacteroidetes	Bacteroidia	Chitinophagales	NA	NA	NA		3.67e-05	0		8.42e-05	0		0		0	0
Bacteria	Bacteroidetes	Bacteroidia	Chitinophagales	NA	NA	NA		0	0		4.21e-05	0		0		0	0
Bacteria	Bacteroidetes	Bacteroidia	Chitinophagales	NA	NA	NA		2.12e-05	0		0	0		0		0	0
Bacteria	Bacteroidetes	Bacteroidia	Chitinophagales	NA	NA	NA		0	0		0.000472453	0		0		0	0
Bacteria	Bacteroidetes	Bacteroidia	Chitinophagales	NA	NA	NA		0.00402482	0		0	0.0102448		0		0	0
Bacteria	Bacteroidetes	Bacteroidia	Chitinophagales	NA	NA	NA		0	0		0	0		6.41e-05		0	0
Bacteria	Bacteroidetes	Bacteroidia	Chitinophagales	NA	NA	NA		0	0		3.74e-05	0		0		0	0
Bacteria	Bacteroidetes	Bacteroidia	Chitinophagales	NA	NA	NA		0	0		1.87e-05	0		0		0	0
Bacteria	Bacteroidetes	Bacteroidia	Chitinophagales	NA	NA	NA		0.000231685	0		0.000350831	0		0		0	0
Bacteria	Bacteroidetes	Bacteroidia	Chitinophagales	Saprospiraceae	Lewinella	Lewinella agarilytica		0.000120081	0		0.000112266	0		0.000247064		0	0
Bacteria	Bacteroidetes	Bacteroidia	Chitinophagales	Saprospiraceae	Lewinella	Lewinella marina		0	0		0	0		4.88e-05		0	0
Bacteria	Bacteroidetes	Bacteroidia	Chitinophagales	Saprospiraceae	Lewinella	NA		0.000237336	0.00031812		0.000201143	0.000555103		0.000765594		0	0
Bacteria	Bacteroidetes	Bacteroidia	Chitinophagales	Saprospiraceae	Lewinella	NA		0.00011443	0		0.000318087	7.03e-05		0.000308068		0	0
Bacteria	Bacteroidetes	Bacteroidia	Chitinophagales	Saprospiraceae	Lewinella	NA		0.000307971	0		0	0		0		0	0
Bacteria	Bacteroidetes	Bacteroidia	Chitinophagales	Saprospiraceae	Lewinella	NA		0.000183653	0		9.36e-05	0.000105399		0.000399573		0	0
Bacteria	Bacteroidetes	Bacteroidia	Chitinophagales	Saprospiraceae	Lewinella	NA		4.94e-05	0		0	0		0		0	0
Bacteria	Bacteroidetes	Bacteroidia	Chitinophagales	Saprospiraceae	Lewinella	NA		7.63e-05	0		0.000116944	0.000119452		0		0	0
Bacteria	Bacteroidetes	Bacteroidia	Chitinophagales	Saprospiraceae	Lewinella	NA		9.04e-05	0		0	0		0		0	0
Bacteria	Bacteroidetes	Bacteroidia	Chitinophagales	Saprospiraceae	Lewinella	NA		0	0		2.34e-05	0		0		0	0
Bacteria	Bacteroidetes	Bacteroidia	Chitinophagales	Saprospiraceae	Lewinella	NA		0	0		0	0		3.05e-05		0	0
Bacteria	Bacteroidetes	Bacteroidia	Chitinophagales	Saprospiraceae	Lewinella	NA		0	0		0	0		0.000106756		0	0
Bacteria	Bacteroidetes	Bacteroidia	Chitinophagales	Saprospiraceae	Lewinella	NA		0.00138446	0		0.00112734	0.000625369		0.00210767		0	0
Bacteria	Bacteroidetes	Bacteroidia	Chitinophagales	Saprospiraceae	Lewinella	NA		0	0		0	0		0.000143358		0	0
Bacteria	Bacteroidetes	Bacteroidia	Chitinophagales	Saprospiraceae	Lewinella	NA		0	0		0	0		0.000131158		0	0
Bacteria	Bacteroidetes	Bacteroidia	Chitinophagales	Saprospiraceae	Lewinella	NA		0.000326337	0		0.000168399	0		0		0	0
Bacteria	Bacteroidetes	Bacteroidia	Chitinophagales	Saprospiraceae	NA	NA		0	0.000833555		0	0.000105399		0		0	0
Bacteria	Bacteroidetes	Bacteroidia	Chitinophagales	Saprospiraceae	NA	NA		4.52e-05	0		0	0		0		0	0
Bacteria	Bacteroidetes	Bacteroidia	Chitinophagales	Saprospiraceae	NA	NA		2.26e-05	0		0	0		0		0	0
Bacteria	Bacteroidetes	Bacteroidia	Chitinophagales	Saprospiraceae	NA	NA		0	0		9.36e-05	0		0		0	0
Bacteria	Bacteroidetes	Bacteroidia	Chitinophagales	Saprospiraceae	NA	NA		0.000178002	0		7.02e-05	0		0.000155559		0	0
Bacteria	Bacteroidetes	Bacteroidia	Chitinophagales	Saprospiraceae	NA	NA		4.66e-05	0		0	0		0		0	0
Bacteria	Bacteroidetes	Bacteroidia	Chitinophagales	Saprospiraceae	NA	NA		0.00199758	0		0.00164657	0.00108913		0.000292817		0	0
Bacteria	Bacteroidetes	Bacteroidia	Chitinophagales	Saprospiraceae	NA	NA		0	0		0	0		0.000134208		0	0
Bacteria	Bacteroidetes	Bacteroidia	Chitinophagales	Saprospiraceae	NA	NA		0.000141271	0		0	0		0		0	0
Bacteria	Bacteroidetes	Bacteroidia	Chitinophagales	Saprospiraceae	NA	NA		0	0		0	0		0.00017386		0	0
Bacteria	Bacteroidetes	Bacteroidia	Chitinophagales	Saprospiraceae	NA	NA		0.00343289	0		0.00180561	0.0019534		0.000576483		0	0
Bacteria	Bacteroidetes	Bacteroidia	Chitinophagales	Saprospiraceae	NA	NA		0.00121776	0		0.000636174	0.00051997		0.000271466		0	0
Bacteria	Bacteroidetes	Bacteroidia	Chitinophagales	Saprospiraceae	NA	NA		0	0		0	3.51e-05		0		0	0
Bacteria	Bacteroidetes	Bacteroidia	Chitinophagales	Saprospiraceae	NA	NA		0.000969121	0		0.000168399	0.000161612		0.00120482		0	0
Bacteria	Bacteroidetes	Bacteroidia	Chitinophagales	Saprospiraceae	NA	NA		0	0		0	0		0.000247064		0	0
Bacteria	Bacteroidetes	Bacteroidia	Chitinophagales	Saprospiraceae	NA	NA		8.05e-05	0		0	0		0		0	0
Bacteria	Bacteroidetes	Bacteroidia	Chitinophagales	Saprospiraceae	NA	NA		7.49e-05	0		0	0		0		0	0
Bacteria	Bacteroidetes	Bacteroidia	Chitinophagales	Saprospiraceae	NA	NA		7.49e-05	0		0	0		0		0	0
Bacteria	Bacteroidetes	Bacteroidia	Chitinophagales	Saprospiraceae	NA	NA		0	0		0	0		0.000118957		0	0
Bacteria	Bacteroidetes	Bacteroidia	Chitinophagales	Saprospiraceae	NA	NA		0.000223209	0		0.000191788	0		0		0	0
Bacteria	Bacteroidetes	Bacteroidia	Chitinophagales	Saprospiraceae	NA	NA		0.000470433	0		0.000566008	0.000365384		0		0	0
Bacteria	Bacteroidetes	Bacteroidia	Chitinophagales	Saprospiraceae	NA	NA		0.00167406	0		0.00105249	0.0011875		0.00051853		0	0
Bacteria	Bacteroidetes	Bacteroidia	Chitinophagales	Saprospiraceae	NA	NA		0.00015116	0		0	0		0		0	0
Bacteria	Bacteroidetes	Bacteroidia	Chitinophagales	Saprospiraceae	NA	NA		8.19e-05	0		0	0		0.000323319		0	0
Bacteria	Bacteroidetes	Bacteroidia	Chitinophagales	Saprospiraceae	NA	NA		0	0		0	0		0.00034772		0	0
Bacteria	Bacteroidetes	Bacteroidia	Chitinophagales	Saprospiraceae	NA	NA		5.09e-05	0		0	0		0		0	0
Bacteria	Bacteroidetes	Bacteroidia	Chitinophagales	Saprospiraceae	NA	NA		0	0		0	0		0.000811347		0	0
Bacteria	Bacteroidetes	Bacteroidia	Chitinophagales	Saprospiraceae	NA	NA		0	0		0.000364864	4.22e-05		0		0	0
Bacteria	Bacteroidetes	Bacteroidia	Chitinophagales	Saprospiraceae	NA	NA		0	0		0	0		9.76e-05		0	0
Bacteria	Bacteroidetes	Bacteroidia	Chitinophagales	Saprospiraceae	NA	NA		0.00302321	0		0.0014922	0.00125776		0.00125057		0	0
Bacteria	Bacteroidetes	Bacteroidia	Chitinophagales	Saprospiraceae	NA	NA		0.000107366	0		0.000163721	7.73e-05		0.000231813		0	0
Bacteria	Bacteroidetes	Bacteroidia	Chitinophagales	Saprospiraceae	NA	NA		0	0		0	8.43e-05		0		0	0
Bacteria	Bacteroidetes	Bacteroidia	Chitinophagales	Saprospiraceae	NA	NA		0	0		9.36e-05	0		9.46e-05		0	0
Bacteria	Bacteroidetes	Bacteroidia	Chitinophagales	Saprospiraceae	NA	NA		8.34e-05	0		0	0		0		0	0
Bacteria	Bacteroidetes	Bacteroidia	Chitinophagales	Saprospiraceae	NA	NA		0.000223209	0		0	7.03e-05		0.000399573		0	0
Bacteria	Bacteroidetes	Bacteroidia	Chitinophagales	Saprospiraceae	NA	NA		0	0		0	0		0.000189111		0	0
Bacteria	Bacteroidetes	Bacteroidia	Chitinophagales	Saprospiraceae	NA	NA		2.54e-05	0		0	0		0		0	0
Bacteria	Bacteroidetes	Bacteroidia	Chitinophagales	Saprospiraceae	NA	NA		0	0		0	0		0.000198261		0	0
Bacteria	Bacteroidetes	Bacteroidia	Chitinophagales	Saprospiraceae	NA	NA		0.00134773	0		0.000720373	0.000962647		0.000131158		0	0
Bacteria	Bacteroidetes	Bacteroidia	Chitinophagales	Saprospiraceae	NA	NA		0.000132795	0		0	0		0		0	0
Bacteria	Bacteroidetes	Bacteroidia	Chitinophagales	Saprospiraceae	NA	NA		0	0		0	0		7.02e-05		0	0
Bacteria	Bacteroidetes	Bacteroidia	Chitinophagales	Saprospiraceae	NA	NA		0.00031786	0		0.000285343	0.000133506		0.000963855		0	0
Bacteria	Bacteroidetes	Bacteroidia	Chitinophagales	Saprospiraceae	NA	NA		0.000388496	0		0	0.000161612		0		0	0
Bacteria	Bacteroidetes	Bacteroidia	Chitinophagales	Saprospiraceae	NA	NA		7.35e-05	0		0	0		0		0	0
Bacteria	Bacteroidetes	Bacteroidia	Chitinophagales	Saprospiraceae	NA	NA		9.47e-05	0		0	0		0		0	0
Bacteria	Bacteroidetes	Bacteroidia	Chitinophagales	Saprospiraceae	NA	NA		0	0		6.08e-05	0		0		0	0
Bacteria	Bacteroidetes	Bacteroidia	Chitinophagales	Saprospiraceae	NA	NA		0.000124319	0		0	0		0		0	0
Bacteria	Bacteroidetes	Bacteroidia	Chitinophagales	Saprospiraceae	NA	NA		0	0		5.61e-05	0		0		0	0
Bacteria	Bacteroidetes	Bacteroidia	Chitinophagales	Saprospiraceae	NA	NA		0	0		0	0		0.000131158		0	0
Bacteria	Bacteroidetes	Bacteroidia	Chitinophagales	Saprospiraceae	NA	NA		0	0		0.000112266	0		8.85e-05		0	0
Bacteria	Bacteroidetes	Bacteroidia	Chitinophagales	Saprospiraceae	Phaeodactylibacter	NA		0	0		0	0		0.00725637		0	0
Bacteria	Bacteroidetes	Bacteroidia	Chitinophagales	Saprospiraceae	Phaeodactylibacter	NA		0	0		0	0.000189719		0		0	0
Bacteria	Bacteroidetes	Bacteroidia	Chitinophagales	Saprospiraceae	Phaeodactylibacter	NA		0.0005778	0		0.000130977	0.000295118		0.00035382		0	0
Bacteria	Bacteroidetes	Bacteroidia	Chitinophagales	Saprospiraceae	Portibacter	NA		0	0		5.15e-05	0		0		0	0
Bacteria	Bacteroidetes	Bacteroidia	Chitinophagales	Saprospiraceae	Portibacter	NA		0	0		0	0		3.97e-05		0	0
Bacteria	Bacteroidetes	Bacteroidia	Chitinophagales	Saprospiraceae	Portibacter	NA		0	0		0	0		6.1e-05		0	0
Bacteria	Bacteroidetes	Bacteroidia	Chitinophagales	Saprospiraceae	Rubidimonas	NA		0.000673864	0		0.000631496	0.000196745		0.000390422		0	0
Bacteria	Bacteroidetes	Bacteroidia	Chitinophagales	Saprospiraceae	Rubidimonas	NA		0	0		0	9.13e-05		0		0	0
Bacteria	Bacteroidetes	Bacteroidia	Chitinophagales	Saprospiraceae	Saprospira	NA		0	0		0	0		0.000164709		0	0
Bacteria	Bacteroidetes	Bacteroidia	Chitinophagales	Saprospiraceae	Saprospira	NA		0	0		0	0.000119452		0		0	0
Bacteria	Bacteroidetes	Bacteroidia	Cytophagales	Amoebophilaceae	Candidatus Amoebophilus	NA		0	0.00040671		0	0		0		0	0
Bacteria	Bacteroidetes	Bacteroidia	Cytophagales	Amoebophilaceae	Candidatus Amoebophilus	NA		2.26e-05	0		0	0		0		0	0
Bacteria	Bacteroidetes	Bacteroidia	Cytophagales	Amoebophilaceae	Candidatus Amoebophilus	NA		0	0		4.21e-05	0		0		0	0
Bacteria	Bacteroidetes	Bacteroidia	Cytophagales	Amoebophilaceae	NA	NA		0	0		0.00022921	0		0		0	0
Bacteria	Bacteroidetes	Bacteroidia	Cytophagales	Amoebophilaceae	NA	NA		0.000149748	0		0	0		0		0	0
Bacteria	Bacteroidetes	Bacteroidia	Cytophagales	Amoebophilaceae	NA	NA		0.00115984	0		0.0010291	0.000231878		0.000115907		0	0
Bacteria	Bacteroidetes	Bacteroidia	Cytophagales	Amoebophilaceae	NA	NA		0	0		0.000154366	0		0		0	0
Bacteria	Bacteroidetes	Bacteroidia	Cytophagales	Amoebophilaceae	NA	NA		6.78e-05	0		0	0		0		0	0
Bacteria	Bacteroidetes	Bacteroidia	Cytophagales	Amoebophilaceae	NA	NA		0.000351765	0		0	0		0		0	0
Bacteria	Bacteroidetes	Bacteroidia	Cytophagales	Amoebophilaceae	NA	NA		8.76e-05	0		0	0		0		0	0
Bacteria	Bacteroidetes	Bacteroidia	Cytophagales	Amoebophilaceae	NA	NA		0.000190716	0		0	0		0		0	0
Bacteria	Bacteroidetes	Bacteroidia	Cytophagales	Amoebophilaceae	NA	NA		0	0		8.42e-05	0		0		0	0
Bacteria	Bacteroidetes	Bacteroidia	Cytophagales	Amoebophilaceae	NA	NA		0.000194954	0		0	0		0		0	0
Bacteria	Bacteroidetes	Bacteroidia	Cytophagales	Cyclobacteriaceae	Algoriphagus	Algoriphagus sp. am2		7.06e-06	0		9.36e-05	0		0		0	0
Bacteria	Bacteroidetes	Bacteroidia	Cytophagales	Cyclobacteriaceae	Algoriphagus	NA		8.76e-05	0		0	0		0		0	0
Bacteria	Bacteroidetes	Bacteroidia	Cytophagales	Cyclobacteriaceae	Ekhidna	NA		0.000206256	0.000257717		0.000168399	0		0		0	0
Bacteria	Bacteroidetes	Bacteroidia	Cytophagales	Cyclobacteriaceae	Ekhidna	NA		0.000244399	0		0.000149688	0.000112426		0		0	0
Bacteria	Bacteroidetes	Bacteroidia	Cytophagales	Cyclobacteriaceae	Ekhidna	NA		0	0		8.42e-05	0		0		0	0
Bacteria	Bacteroidetes	Bacteroidia	Cytophagales	Cyclobacteriaceae	Fabibacter	NA		0.000251463	0.00040671		0.000612785	0.000161612		0.000207412		0	0
Bacteria	Bacteroidetes	Bacteroidia	Cytophagales	Cyclobacteriaceae	Fulvivirga	NA		0	0		9.82e-05	0		0		0	0
Bacteria	Bacteroidetes	Bacteroidia	Cytophagales	Cyclobacteriaceae	Fulvivirga	Sphingobacteriales bacterium KIY		0	0		0.000121621	0		0		0	0
Bacteria	Bacteroidetes	Bacteroidia	Cytophagales	Cyclobacteriaceae	Marinoscillum	Marinoscillum furvescens		9.04e-05	0		0	0		0		0	0
Bacteria	Bacteroidetes	Bacteroidia	Cytophagales	Cyclobacteriaceae	Marinoscillum	NA		0.000628657	0.00103087		0.000397609	4.22e-05		0		0	0
Bacteria	Bacteroidetes	Bacteroidia	Cytophagales	Cyclobacteriaceae	Marinoscillum	NA		6.92e-05	0		0	0		7.32e-05		0	0
Bacteria	Bacteroidetes	Bacteroidia	Cytophagales	Cyclobacteriaceae	Marinoscillum	NA		0	0		0.000130977	0		0		0	0
Bacteria	Bacteroidetes	Bacteroidia	Cytophagales	Cyclobacteriaceae	Marinoscillum	NA		0.000196367	0		0	0		0		0	0
Bacteria	Bacteroidetes	Bacteroidia	Cytophagales	Cyclobacteriaceae	Marinoscillum	NA		0	0		0	0		8.85e-05		0	0
Bacteria	Bacteroidetes	Bacteroidia	Cytophagales	Cyclobacteriaceae	Marinoscillum	NA		0.000187891	0		0.000346153	0		0		0	0
Bacteria	Bacteroidetes	Bacteroidia	Cytophagales	Cyclobacteriaceae	Marinoscillum	NA		8.48e-05	0		0	0		0		0	0
Bacteria	Bacteroidetes	Bacteroidia	Cytophagales	Cyclobacteriaceae	Marinoscillum	NA		0.000120081	0		0	0		0		0	0
Bacteria	Bacteroidetes	Bacteroidia	Cytophagales	Cyclobacteriaceae	Marinoscillum	NA		0.000461957	0		0.000551974	0.000126479		0		0	0
Bacteria	Bacteroidetes	Bacteroidia	Cytophagales	Cyclobacteriaceae	Marinoscillum	NA		0	0		0.000182432	0		0		0	0
Bacteria	Bacteroidetes	Bacteroidia	Cytophagales	Cyclobacteriaceae	Marinoscillum	NA		0	0		0	0.0164774		0		0	0
Bacteria	Bacteroidetes	Bacteroidia	Cytophagales	Cyclobacteriaceae	NA	NA		0.00991442	0.00475569		0.0102115	0.00204475		0.000542931		0	0
Bacteria	Bacteroidetes	Bacteroidia	Cytophagales	Cyclobacteriaceae	NA	NA		0.00195378	0.00236778		0.00103846	0.000428624		0.000210462		0	0
Bacteria	Bacteroidetes	Bacteroidia	Cytophagales	Cyclobacteriaceae	NA	NA		5.65e-05	0.00230335		0	0		0.000131158		0	0
Bacteria	Bacteroidetes	Bacteroidia	Cytophagales	Cyclobacteriaceae	NA	NA		0.000512815	0.000688589		0.0017448	0		0		0	0
Bacteria	Bacteroidetes	Bacteroidia	Cytophagales	Cyclobacteriaceae	NA	NA		0.00110474	0.000507381		0.00135187	0.000302145		0		0	0
Bacteria	Bacteroidetes	Bacteroidia	Cytophagales	Cyclobacteriaceae	NA	NA		0.000514227	0.000350335		0.000121621	0		0		0	0
Bacteria	Bacteroidetes	Bacteroidia	Cytophagales	Cyclobacteriaceae	NA	NA		0.000285368	0.000277852		0.00134719	0.000259985		0		0	0
Bacteria	Bacteroidetes	Bacteroidia	Cytophagales	Cyclobacteriaceae	NA	NA		0	1.21e-05		0	0		0		0	0
Bacteria	Bacteroidetes	Bacteroidia	Cytophagales	Cyclobacteriaceae	NA	NA		0	0		0	0		3.66e-05		0	0
Bacteria	Bacteroidetes	Bacteroidia	Cytophagales	Cyclobacteriaceae	NA	NA		6.64e-05	0		0	0		0		0	0
Bacteria	Bacteroidetes	Bacteroidia	Cytophagales	Cyclobacteriaceae	NA	NA		0.000152573	0		0.000336798	0		0		0	0
Bacteria	Bacteroidetes	Bacteroidia	Cytophagales	Cyclobacteriaceae	NA	NA		4.94e-05	0		5.61e-05	0		0		0	0
Bacteria	Bacteroidetes	Bacteroidia	Cytophagales	Cyclobacteriaceae	NA	NA		6.78e-05	0		0	0		0		0	0
Bacteria	Bacteroidetes	Bacteroidia	Cytophagales	Cyclobacteriaceae	NA	NA		0.000306559	0		0.000650207	0.000112426		0		0	0
Bacteria	Bacteroidetes	Bacteroidia	Cytophagales	Cyclobacteriaceae	NA	NA		0	0		0	8.43e-05		0		0	0
Bacteria	Bacteroidetes	Bacteroidia	Cytophagales	Cyclobacteriaceae	NA	NA		0.000104541	0		0	0		0		0	0
Bacteria	Bacteroidetes	Bacteroidia	Cytophagales	Cyclobacteriaceae	NA	NA		0	0		6.08e-05	0		0		0	0
Bacteria	Bacteroidetes	Bacteroidia	Cytophagales	Cyclobacteriaceae	NA	NA		0.000149748	0		0.000210499	0		0		0	0
Bacteria	Bacteroidetes	Bacteroidia	Cytophagales	Cyclobacteriaceae	NA	NA		0.0145905	0		0.00926662	0.00356952		0.00222968		0	0
Bacteria	Bacteroidetes	Bacteroidia	Cytophagales	Cyclobacteriaceae	NA	NA		0	0		0.000121621	0.000259985		0.000408724		0	0
Bacteria	Bacteroidetes	Bacteroidia	Cytophagales	Cyclobacteriaceae	NA	NA		0.000579212	0		0.000944905	0		2.44e-05		0	0
Bacteria	Bacteroidetes	Bacteroidia	Cytophagales	Cyclobacteriaceae	NA	NA		0.000259939	0		5.61e-05	0		0		0	0
Bacteria	Bacteroidetes	Bacteroidia	Cytophagales	Cyclobacteriaceae	NA	NA		0.000187891	0		0	0		0		0	0
Bacteria	Bacteroidetes	Bacteroidia	Cytophagales	Cyclobacteriaceae	NA	NA		0.000425227	0		0	0		0		0	0
Bacteria	Bacteroidetes	Bacteroidia	Cytophagales	Cyclobacteriaceae	NA	NA		0.000117255	0		0	0		0		0	0
Bacteria	Bacteroidetes	Bacteroidia	Cytophagales	Cyclobacteriaceae	NA	NA		0	0		0.000182432	0		0		0	0
Bacteria	Bacteroidetes	Bacteroidia	Cytophagales	Cyclobacteriaceae	NA	NA		0.00204561	0		0.000734407	0.000295118		5.19e-05		0	0
Bacteria	Bacteroidetes	Bacteroidia	Cytophagales	Cyclobacteriaceae	NA	NA		8.76e-05	0		0	0		0		0	0
Bacteria	Bacteroidetes	Bacteroidia	Cytophagales	Cyclobacteriaceae	NA	NA		3.53e-05	0		0	0		0		0	0
Bacteria	Bacteroidetes	Bacteroidia	Cytophagales	Cyclobacteriaceae	NA	NA		0.000267003	0		0	0		0		0	0
Bacteria	Bacteroidetes	Bacteroidia	Cytophagales	Cyclobacteriaceae	NA	NA		5.79e-05	0		0.000449064	0		0		0	0
Bacteria	Bacteroidetes	Bacteroidia	Cytophagales	Cyclobacteriaceae	NA	NA		0.000121493	0		0	0		0		0	0
Bacteria	Bacteroidetes	Bacteroidia	Cytophagales	Cyclobacteriaceae	NA	NA		0.000118668	0		0	0		0		0	0
Bacteria	Bacteroidetes	Bacteroidia	Cytophagales	Cyclobacteriaceae	NA	NA		0.000100303	0		0	0		0		0	0
Bacteria	Bacteroidetes	Bacteroidia	Cytophagales	Cyclobacteriaceae	NA	NA		0	0		4.21e-05	0		0		0	0
Bacteria	Bacteroidetes	Bacteroidia	Cytophagales	Cyclobacteriaceae	NA	NA		0.000108779	0		0	0		0		0	0
Bacteria	Bacteroidetes	Bacteroidia	Cytophagales	Cyclobacteriaceae	NA	NA		0.00063007	0		0.00037422	0		0		0	0
Bacteria	Bacteroidetes	Bacteroidia	Cytophagales	Cyclobacteriaceae	NA	NA		7.2e-05	0		0	0		0		0	0
Bacteria	Bacteroidetes	Bacteroidia	Cytophagales	Cyclobacteriaceae	NA	NA		0	0		7.02e-05	0		0		0	0
Bacteria	Bacteroidetes	Bacteroidia	Cytophagales	Cyclobacteriaceae	NA	NA		0.000139859	0		0	0		0		0	0
Bacteria	Bacteroidetes	Bacteroidia	Cytophagales	Cyclobacteriaceae	NA	NA		5.79e-05	0		0	0		0		0	0
Bacteria	Bacteroidetes	Bacteroidia	Cytophagales	Cyclobacteriaceae	NA	NA		0	0		0.000168399	0		0		0	0
Bacteria	Bacteroidetes	Bacteroidia	Cytophagales	Cyclobacteriaceae	NA	NA		2.83e-05	0		0	0		0		0	0
Bacteria	Bacteroidetes	Bacteroidia	Cytophagales	Cyclobacteriaceae	NA	NA		3.67e-05	0		0	0		0		0	0
Bacteria	Bacteroidetes	Bacteroidia	Cytophagales	Cyclobacteriaceae	NA	NA		0.000230272	0		0	0		0		0	0
Bacteria	Bacteroidetes	Bacteroidia	Cytophagales	Cyclobacteriaceae	NA	NA		0.00011443	0		0	0		0		0	0
Bacteria	Bacteroidetes	Bacteroidia	Cytophagales	Cyclobacteriaceae	NA	NA		0	0		0.000130977	0		0		0	0
Bacteria	Bacteroidetes	Bacteroidia	Cytophagales	Cyclobacteriaceae	NA	NA		0	0		0.000252598	0		0		0	0
Bacteria	Bacteroidetes	Bacteroidia	Cytophagales	Cyclobacteriaceae	NA	NA		4.38e-05	0		0	0		0		0	0
Bacteria	Bacteroidetes	Bacteroidia	Cytophagales	Cyclobacteriaceae	NA	NA		0.000242987	0		0.000355509	0		0.000250114		0	0
Bacteria	Bacteroidetes	Bacteroidia	Cytophagales	Hymenobacteraceae	Adhaeribacter	NA		6.07e-05	0		0	0		5.8e-05		0	0
Bacteria	Bacteroidetes	Bacteroidia	Cytophagales	Spirosomaceae	Spirosoma	NA		0	0		4.21e-05	0		0		0	0
Bacteria	Bacteroidetes	Bacteroidia	Cytophagales	Spirosomaceae	Spirosoma	NA		0	0		2.34e-05	0		0		0	0
Bacteria	Bacteroidetes	Bacteroidia	Flavobacteriales	Crocinitomicaceae	Crocinitomix	NA		0.000693642	0.0001651		0.00108056	0.000161612		0.000100656		0	0
Bacteria	Bacteroidetes	Bacteroidia	Flavobacteriales	Crocinitomicaceae	Crocinitomix	NA		0	0		0.000121621	0		0		0	0
Bacteria	Bacteroidetes	Bacteroidia	Flavobacteriales	Crocinitomicaceae	Crocinitomix	NA		3.53e-05	0		0	0		0		0	0
Bacteria	Bacteroidetes	Bacteroidia	Flavobacteriales	Crocinitomicaceae	Crocinitomix	NA		0	0		5.61e-05	0		0		0	0
Bacteria	Bacteroidetes	Bacteroidia	Flavobacteriales	Crocinitomicaceae	Crocinitomix	NA		2.4e-05	0		0	0		0		0	0
Bacteria	Bacteroidetes	Bacteroidia	Flavobacteriales	Crocinitomicaceae	Fluviicola	NA		8.34e-05	0		0	0		0		0	0
Bacteria	Bacteroidetes	Bacteroidia	Flavobacteriales	Crocinitomicaceae	Fluviicola	NA		0	0		7.02e-05	0		0		0	0
Bacteria	Bacteroidetes	Bacteroidia	Flavobacteriales	Crocinitomicaceae	Fluviicola	NA		0.000241574	0		0.000173077	0		0		0	0
Bacteria	Bacteroidetes	Bacteroidia	Flavobacteriales	Crocinitomicaceae	Fluviicola	NA		2.97e-05	0		0	0		0		0	0
Bacteria	Bacteroidetes	Bacteroidia	Flavobacteriales	Crocinitomicaceae	Fluviicola	NA		3.39e-05	0		0	0		0		0	0
Bacteria	Bacteroidetes	Bacteroidia	Flavobacteriales	Crocinitomicaceae	NA	NA		0.00139717	0.000624159		0.0013238	0.00109615		0.000585634		0	0
Bacteria	Bacteroidetes	Bacteroidia	Flavobacteriales	Crocinitomicaceae	NA	NA		0.000615943	0		0.000439708	0		0		0	0
Bacteria	Bacteroidetes	Bacteroidia	Flavobacteriales	Crocinitomicaceae	NA	NA		0	0		0	9.84e-05		0		0	0
Bacteria	Bacteroidetes	Bacteroidia	Flavobacteriales	Crocinitomicaceae	NA	NA		0	0		6.55e-05	0		0		0	0
Bacteria	Bacteroidetes	Bacteroidia	Flavobacteriales	Crocinitomicaceae	NA	NA		4.52e-05	0		0	0		0		0	0
Bacteria	Bacteroidetes	Bacteroidia	Flavobacteriales	Crocinitomicaceae	NA	NA		5.37e-05	0		7.02e-05	0		0		0	0
Bacteria	Bacteroidetes	Bacteroidia	Flavobacteriales	Crocinitomicaceae	NA	NA		0.000320686	0		0.000575363	0		8.24e-05		0	0
Bacteria	Bacteroidetes	Bacteroidia	Flavobacteriales	Cryomorphaceae	Cryomorpha	NA		0.000117255	0.000579864		3.74e-05	0		5.8e-05		0	0
Bacteria	Bacteroidetes	Bacteroidia	Flavobacteriales	Cryomorphaceae	Cryomorpha	NA		0.000134208	0.000535569		0.000369542	0		0		0	0
Bacteria	Bacteroidetes	Bacteroidia	Flavobacteriales	Cryomorphaceae	Cryomorpha	NA		0	0		0	0		3.05e-05		0	0
Bacteria	Bacteroidetes	Bacteroidia	Flavobacteriales	Cryomorphaceae	Cryomorpha	NA		3.67e-05	0		0	0		0		0	0
Bacteria	Bacteroidetes	Bacteroidia	Flavobacteriales	Cryomorphaceae	Cryomorpha	NA		5.65e-05	0		0	0		0		0	0
Bacteria	Bacteroidetes	Bacteroidia	Flavobacteriales	Cryomorphaceae	Cryomorpha	NA		4.94e-05	0		0	0		0		0	0
Bacteria	Bacteroidetes	Bacteroidia	Flavobacteriales	Cryomorphaceae	Cryomorpha	NA		0.000276892	0		0.000425675	0		3.97e-05		0	0
Bacteria	Bacteroidetes	Bacteroidia	Flavobacteriales	Cryomorphaceae	Cryomorpha	NA		0	0		0.00010291	0		0		0	0
Bacteria	Bacteroidetes	Bacteroidia	Flavobacteriales	Cryomorphaceae	NA	NA		0.0132668	0.00195302		0.00927598	0.00144046		0.000573433		0	0
Bacteria	Bacteroidetes	Bacteroidia	Flavobacteriales	Cryomorphaceae	NA	NA		0.000784056	0.000990601		0.00100572	0.000203772		6.41e-05		0	0
Bacteria	Bacteroidetes	Bacteroidia	Flavobacteriales	Cryomorphaceae	NA	NA		0.000825024	0.00095436		0.00118815	0.000252958		0		0	0
Bacteria	Bacteroidetes	Bacteroidia	Flavobacteriales	Cryomorphaceae	NA	NA		0	0		0.000116944	0		0		0	0
Bacteria	Bacteroidetes	Bacteroidia	Flavobacteriales	Cryomorphaceae	NA	NA		0	0		9.36e-06	0		0		0	0
Bacteria	Bacteroidetes	Bacteroidia	Flavobacteriales	Cryomorphaceae	NA	NA		0	0		7.95e-05	0		0		0	0
Bacteria	Bacteroidetes	Bacteroidia	Flavobacteriales	Cryomorphaceae	NA	NA		0.000471846	0		0.000785862	0		0		0	0
Bacteria	Bacteroidetes	Bacteroidia	Flavobacteriales	Cryomorphaceae	NA	NA		3.81e-05	0		0.000112266	0		0		0	0
Bacteria	Bacteroidetes	Bacteroidia	Flavobacteriales	Cryomorphaceae	NA	NA		0.000105953	0		0.000205821	0		0		0	0
Bacteria	Bacteroidetes	Bacteroidia	Flavobacteriales	Cryomorphaceae	NA	NA		1.41e-05	0		8.42e-05	0		0		0	0
Bacteria	Bacteroidetes	Bacteroidia	Flavobacteriales	Cryomorphaceae	NA	NA		0.000322098	0		0.000140332	0		0.000122007		0	0
Bacteria	Bacteroidetes	Bacteroidia	Flavobacteriales	Cryomorphaceae	NA	NA		0.000124319	0		0.000130977	0		0		0	0
Bacteria	Bacteroidetes	Bacteroidia	Flavobacteriales	Cryomorphaceae	NA	NA		0.000259939	0		0.000444386	0		0		0	0
Bacteria	Bacteroidetes	Bacteroidia	Flavobacteriales	Cryomorphaceae	NA	NA		6.22e-05	0		0.000275987	0		0		0	0
Bacteria	Bacteroidetes	Bacteroidia	Flavobacteriales	Cryomorphaceae	NA	NA		0.000134208	0		0.000163721	0		0		0	0
Bacteria	Bacteroidetes	Bacteroidia	Flavobacteriales	Cryomorphaceae	NA	NA		2.54e-05	0		0	0		0		0	0
Bacteria	Bacteroidetes	Bacteroidia	Flavobacteriales	Cryomorphaceae	NA	NA		0.000146922	0		0.000378898	0		0		0	0
Bacteria	Bacteroidetes	Bacteroidia	Flavobacteriales	Cryomorphaceae	NA	NA		2.54e-05	0		0	0		0		0	0
Bacteria	Bacteroidetes	Bacteroidia	Flavobacteriales	Cryomorphaceae	NA	NA		0	0		7.95e-05	0		0		0	0
Bacteria	Bacteroidetes	Bacteroidia	Flavobacteriales	Cryomorphaceae	NA	NA		3.25e-05	0		0	0		0		0	0
Bacteria	Bacteroidetes	Bacteroidia	Flavobacteriales	Cryomorphaceae	NA	NA		1.98e-05	0		0	0		0		0	0
Bacteria	Bacteroidetes	Bacteroidia	Flavobacteriales	Cryomorphaceae	NA	NA		3.25e-05	0		0	0		0		0	0
Bacteria	Bacteroidetes	Bacteroidia	Flavobacteriales	Cryomorphaceae	NA	NA		0	0		7.02e-05	0		0		0	0
Bacteria	Bacteroidetes	Bacteroidia	Flavobacteriales	Cryomorphaceae	NA	NA		0.000161049	0		5.15e-05	0		0		0	0
Bacteria	Bacteroidetes	Bacteroidia	Flavobacteriales	Cryomorphaceae	NA	NA		0.000169526	0		0	0		0		0	0
Bacteria	Bacteroidetes	Bacteroidia	Flavobacteriales	Cryomorphaceae	NA	NA		2.54e-05	0		0	0		0		0	0
Bacteria	Bacteroidetes	Bacteroidia	Flavobacteriales	Cryomorphaceae	NA	NA		0	0		0.000154366	0		0		0	0
Bacteria	Bacteroidetes	Bacteroidia	Flavobacteriales	Cryomorphaceae	NA	NA		0	0		0	1.41e-05		0		0	0
Bacteria	Bacteroidetes	Bacteroidia	Flavobacteriales	Cryomorphaceae	NA	NA		0.000111604	0		0	0		0		0	0
Bacteria	Bacteroidetes	Bacteroidia	Flavobacteriales	Cryomorphaceae	Owenweeksia	Cryomorphaceae bacterium IMCC2672		3.53e-05	0		0	0		0		0	0
Bacteria	Bacteroidetes	Bacteroidia	Flavobacteriales	Cryomorphaceae	Owenweeksia	NA		0.000276892	0		0.000163721	0.000105399		6.1e-05		0	0
Bacteria	Bacteroidetes	Bacteroidia	Flavobacteriales	Cryomorphaceae	Owenweeksia	NA		0	0		1.4e-05	0		0		0	0
Bacteria	Bacteroidetes	Bacteroidia	Flavobacteriales	Flavobacteriaceae	Actibacter	NA		0.00475237	0.00254496		0.00381704	0.00146154		0.000100656		0	0
Bacteria	Bacteroidetes	Bacteroidia	Flavobacteriales	Flavobacteriaceae	Actibacter	NA		0.000210494	0		0	0		0		0	0
Bacteria	Bacteroidetes	Bacteroidia	Flavobacteriales	Flavobacteriaceae	Actibacter	NA		8.9e-05	0		0	0		0		0	0
Bacteria	Bacteroidetes	Bacteroidia	Flavobacteriales	Flavobacteriaceae	Actibacter	NA		5.65e-05	0		0	0		0		0	0
Bacteria	Bacteroidetes	Bacteroidia	Flavobacteriales	Flavobacteriaceae	Actibacter	NA		9.18e-05	0		0	0		0		0	0
Bacteria	Bacteroidetes	Bacteroidia	Flavobacteriales	Flavobacteriaceae	Actibacter	Taeania maliponensis		0	0		0	0		4.88e-05		0	0
Bacteria	Bacteroidetes	Bacteroidia	Flavobacteriales	Flavobacteriaceae	Aquibacter	NA		0	0		2.34e-05	0		0		0	0
Bacteria	Bacteroidetes	Bacteroidia	Flavobacteriales	Flavobacteriaceae	Aquibacter	NA		9.61e-05	0		0.000168399	0.000105399		0		0	0
Bacteria	Bacteroidetes	Bacteroidia	Flavobacteriales	Flavobacteriaceae	Aquibacter	NA		9.04e-05	0		0	0		0		0	0
Bacteria	Bacteroidetes	Bacteroidia	Flavobacteriales	Flavobacteriaceae	Aquibacter	NA		3.96e-05	0		0	0		0		0	0
Bacteria	Bacteroidetes	Bacteroidia	Flavobacteriales	Flavobacteriaceae	Arcticiflavibacter	NA		0.00089566	0.00015302		0.000467775	0.000238905		0		0	0
Bacteria	Bacteroidetes	Bacteroidia	Flavobacteriales	Flavobacteriaceae	Arcticiflavibacter	NA		0.000456306	0		0.000406964	0.000196745		0.000387372		0	0
Bacteria	Bacteroidetes	Bacteroidia	Flavobacteriales	Flavobacteriaceae	Confluentibacter	Gelidibacter sp. 'BSD S1 18'		5.23e-05	0		0	0		0		0	0
Bacteria	Bacteroidetes	Bacteroidia	Flavobacteriales	Flavobacteriaceae	Eudoraea	NA		0	0		0	0		4.27e-05		0	0
Bacteria	Bacteroidetes	Bacteroidia	Flavobacteriales	Flavobacteriaceae	Flavirhabdus	Lacinutrix gracilariae		0.000175176	0		0	0		0		0	0
Bacteria	Bacteroidetes	Bacteroidia	Flavobacteriales	Flavobacteriaceae	Formosa	NA		2.12e-05	0		0	0		0		0	0
Bacteria	Bacteroidetes	Bacteroidia	Flavobacteriales	Flavobacteriaceae	Gaetbulibacter	NA		0.000165287	0		0.00014501	0		0		0	0
Bacteria	Bacteroidetes	Bacteroidia	Flavobacteriales	Flavobacteriaceae	Gilvibacter	NA		6.64e-05	0		0.000112266	0		0		0	0
Bacteria	Bacteroidetes	Bacteroidia	Flavobacteriales	Flavobacteriaceae	Gilvibacter	NA		3.25e-05	0		0	0		0		0	0
Bacteria	Bacteroidetes	Bacteroidia	Flavobacteriales	Flavobacteriaceae	Gramella	NA		0	0		9.36e-05	0		0		0	0
Bacteria	Bacteroidetes	Bacteroidia	Flavobacteriales	Flavobacteriaceae	Hanstruepera	Hanstruepera neustonica		6.36e-05	0		0	7.03e-05		0		0	0
Bacteria	Bacteroidetes	Bacteroidia	Flavobacteriales	Flavobacteriaceae	Hoppeia	bacterium Pv87		1.7e-05	0		0	0		0		0	0
Bacteria	Bacteroidetes	Bacteroidia	Flavobacteriales	Flavobacteriaceae	Hyunsoonleella	NA		0.000142684	0		0	0		0		0	0
Bacteria	Bacteroidetes	Bacteroidia	Flavobacteriales	Flavobacteriaceae	Jejuia	NA		0.00018224	0		0.000121621	0		9.46e-05		0	0
Bacteria	Bacteroidetes	Bacteroidia	Flavobacteriales	Flavobacteriaceae	Kordia	NA		0	0		1.87e-05	0		0		0	0
Bacteria	Bacteroidetes	Bacteroidia	Flavobacteriales	Flavobacteriaceae	Lacinutrix	NA		1.84e-05	0		0	0		0		0	0
Bacteria	Bacteroidetes	Bacteroidia	Flavobacteriales	Flavobacteriaceae	Lutibacter	NA		0	0.000362415		0	0		0		0	0
Bacteria	Bacteroidetes	Bacteroidia	Flavobacteriales	Flavobacteriaceae	Lutibacter	NA		0	0		2.34e-05	0		0		0	0
Bacteria	Bacteroidetes	Bacteroidia	Flavobacteriales	Flavobacteriaceae	Lutimonas	NA		0.000180827	0		0.00041632	0		0		0	0
Bacteria	Bacteroidetes	Bacteroidia	Flavobacteriales	Flavobacteriaceae	Lutimonas	NA		6.22e-05	0		0	0		0		0	0
Bacteria	Bacteroidetes	Bacteroidia	Flavobacteriales	Flavobacteriaceae	Maribacter	Maribacter aestuarii		0	0		0	0		5.8e-05		0	0
Bacteria	Bacteroidetes	Bacteroidia	Flavobacteriales	Flavobacteriaceae	Maribacter	Maribacter sp. B1		6.5e-05	0		0	0		0		0	0
Bacteria	Bacteroidetes	Bacteroidia	Flavobacteriales	Flavobacteriaceae	Maribacter	NA		5.23e-05	0		0	0		0		0	0
Bacteria	Bacteroidetes	Bacteroidia	Flavobacteriales	Flavobacteriaceae	Maribacter	NA		0.000121493	0		0	0		0		0	0
Bacteria	Bacteroidetes	Bacteroidia	Flavobacteriales	Flavobacteriaceae	Maritimimonas	NA		0.000146922	0		0	0		0		0	0
Bacteria	Bacteroidetes	Bacteroidia	Flavobacteriales	Flavobacteriaceae	Maritimimonas	NA		0.00071342	0		0.000654885	0.000316198		0		0	0
Bacteria	Bacteroidetes	Bacteroidia	Flavobacteriales	Flavobacteriaceae	Maritimimonas	NA		0	0		0.000463097	0		0		0	0
Bacteria	Bacteroidetes	Bacteroidia	Flavobacteriales	Flavobacteriaceae	Maritimimonas	NA		8.05e-05	0		0	0		0		0	0
Bacteria	Bacteroidetes	Bacteroidia	Flavobacteriales	Flavobacteriaceae	Maritimimonas	NA		0.000190716	0		5.15e-05	0		0		0	0
Bacteria	Bacteroidetes	Bacteroidia	Flavobacteriales	Flavobacteriaceae	Maritimimonas	NA		0.000121493	0		0	0		0		0	0
Bacteria	Bacteroidetes	Bacteroidia	Flavobacteriales	Flavobacteriaceae	Maritimimonas	NA		0.000113017	0		0	0		0		0	0
Bacteria	Bacteroidetes	Bacteroidia	Flavobacteriales	Flavobacteriaceae	Maritimimonas	NA		5.93e-05	0		0.000112266	0		0		0	0
Bacteria	Bacteroidetes	Bacteroidia	Flavobacteriales	Flavobacteriaceae	Muricauda	NA		7.49e-05	0		0	0		0		0	0
Bacteria	Bacteroidetes	Bacteroidia	Flavobacteriales	Flavobacteriaceae	Muricauda	NA		8.9e-05	0		0	0		0		0	0
Bacteria	Bacteroidetes	Bacteroidia	Flavobacteriales	Flavobacteriaceae	NA	Flavobacteriaceae bacterium LE20		0	0		2.34e-05	0		0		0	0
Bacteria	Bacteroidetes	Bacteroidia	Flavobacteriales	Flavobacteriaceae	NA	NA		0.000207669	0.000169127		0.000308731	0.000119452		0		0	0
Bacteria	Bacteroidetes	Bacteroidia	Flavobacteriales	Flavobacteriaceae	NA	NA		0	0		0.000135655	0		0		0	0
Bacteria	Bacteroidetes	Bacteroidia	Flavobacteriales	Flavobacteriaceae	NA	NA		4.24e-05	0		0	0		0		0	0
Bacteria	Bacteroidetes	Bacteroidia	Flavobacteriales	Flavobacteriaceae	NA	NA		2.97e-05	0		0	0		0		0	0
Bacteria	Bacteroidetes	Bacteroidia	Flavobacteriales	Flavobacteriaceae	NA	NA		0.00012997	0		7.48e-05	0		0		0	0
Bacteria	Bacteroidetes	Bacteroidia	Flavobacteriales	Flavobacteriaceae	NA	NA		0	0		0	0		7.02e-05		0	0
Bacteria	Bacteroidetes	Bacteroidia	Flavobacteriales	Flavobacteriaceae	NA	NA		0.000258526	0		0	0		3.66e-05		0	0
Bacteria	Bacteroidetes	Bacteroidia	Flavobacteriales	Flavobacteriaceae	NA	NA		0	0		1.87e-05	0		0		0	0
Bacteria	Bacteroidetes	Bacteroidia	Flavobacteriales	Flavobacteriaceae	NA	NA		4.24e-05	0		0	0		0		0	0
Bacteria	Bacteroidetes	Bacteroidia	Flavobacteriales	Flavobacteriaceae	NA	NA		3.96e-05	0		0	0		0		0	0
Bacteria	Bacteroidetes	Bacteroidia	Flavobacteriales	Flavobacteriaceae	Nonlabens	NA		0	0		3.74e-05	0		0		0	0
Bacteria	Bacteroidetes	Bacteroidia	Flavobacteriales	Flavobacteriaceae	NS3a marine group	NA		7.49e-05	0		9.82e-05	0		0		0	0
Bacteria	Bacteroidetes	Bacteroidia	Flavobacteriales	Flavobacteriaceae	Polaribacter 4	NA		0.000231685	0		0	0		0		0	0
Bacteria	Bacteroidetes	Bacteroidia	Flavobacteriales	Flavobacteriaceae	Polaribacter 4	Polaribacter porphyrae		4.38e-05	0		0	0		0		0	0
Bacteria	Bacteroidetes	Bacteroidia	Flavobacteriales	Flavobacteriaceae	Psychroflexus	NA		9.89e-05	0		6.55e-05	0		0		0	0
Bacteria	Bacteroidetes	Bacteroidia	Flavobacteriales	Flavobacteriaceae	Psychroflexus	NA		4.52e-05	0		0	0		0		0	0
Bacteria	Bacteroidetes	Bacteroidia	Flavobacteriales	Flavobacteriaceae	Psychroflexus	NA		4.38e-05	0		0	0		0		0	0
Bacteria	Bacteroidetes	Bacteroidia	Flavobacteriales	Flavobacteriaceae	Psychroserpens	NA		9.75e-05	9.26e-05		0	0		0		0	0
Bacteria	Bacteroidetes	Bacteroidia	Flavobacteriales	Flavobacteriaceae	Robertkochia	Robertkochia marina		7.91e-05	0		0	0		0		0	0
Bacteria	Bacteroidetes	Bacteroidia	Flavobacteriales	Flavobacteriaceae	Robiginitalea	bacterium AMSU		0.000768516	0.000157047		0.0011133	0		0		0	0
Bacteria	Bacteroidetes	Bacteroidia	Flavobacteriales	Flavobacteriaceae	Robiginitalea	bacterium AMSU		0	0		0	0		0.000128107		0	0
Bacteria	Bacteroidetes	Bacteroidia	Flavobacteriales	Flavobacteriaceae	Robiginitalea	bacterium AMSU		0	0		0	2.81e-05		0		0	0
Bacteria	Bacteroidetes	Bacteroidia	Flavobacteriales	Flavobacteriaceae	Robiginitalea	NA		0.00114288	0.000491274		0.0011975	0.000864274		0.000207412		0	0
Bacteria	Bacteroidetes	Bacteroidia	Flavobacteriales	Flavobacteriaceae	Robiginitalea	NA		7.35e-05	0		0	0		0		0	0
Bacteria	Bacteroidetes	Bacteroidia	Flavobacteriales	Flavobacteriaceae	Robiginitalea	NA		0.000144097	0		0	0		0		0	0
Bacteria	Bacteroidetes	Bacteroidia	Flavobacteriales	Flavobacteriaceae	Robiginitalea	NA		4.52e-05	0		0	0		0		0	0
Bacteria	Bacteroidetes	Bacteroidia	Flavobacteriales	Flavobacteriaceae	Robiginitalea	Robiginitalea myxolifaciens		0.000131382	0		0	0		0		0	0
Bacteria	Bacteroidetes	Bacteroidia	Flavobacteriales	Flavobacteriaceae	Robiginitalea	Robiginitalea sp. CAU 1307		5.37e-05	0		0	0		0		0	0
Bacteria	Bacteroidetes	Bacteroidia	Flavobacteriales	Flavobacteriaceae	Subsaxibacter	NA		0.000227447	0.00064832		0	0		0		0	0
Bacteria	Bacteroidetes	Bacteroidia	Flavobacteriales	Flavobacteriaceae	Subsaxibacter	NA		8.19e-05	0		0	0		0		0	0
Bacteria	Bacteroidetes	Bacteroidia	Flavobacteriales	Flavobacteriaceae	Tenacibaculum	NA		9.18e-05	0		0	0		0		0	0
Bacteria	Bacteroidetes	Bacteroidia	Flavobacteriales	Flavobacteriaceae	Ulvibacter	NA		0.000748738	0.000672481		0.000659563	0		0		0	0
Bacteria	Bacteroidetes	Bacteroidia	Flavobacteriales	Flavobacteriaceae	Ulvibacter	NA		7.49e-05	0		4.21e-05	0		0		0	0
Bacteria	Bacteroidetes	Bacteroidia	Flavobacteriales	Flavobacteriaceae	Ulvibacter	NA		0.000440766	0		0	0.000154586		0		0	0
Bacteria	Bacteroidetes	Bacteroidia	Flavobacteriales	Flavobacteriaceae	Ulvibacter	NA		0.000237336	0		0	0		0		0	0
Bacteria	Bacteroidetes	Bacteroidia	Flavobacteriales	Flavobacteriaceae	Ulvibacter	NA		0.00265166	0		0.00236226	0.00124371		0.000545981		0	0
Bacteria	Bacteroidetes	Bacteroidia	Flavobacteriales	Flavobacteriaceae	Wenyingzhuangia	NA		0	0		6.08e-05	0		0		0	0
Bacteria	Bacteroidetes	Bacteroidia	Flavobacteriales	Flavobacteriaceae	Winogradskyella	NA		0.00667507	0.00204563		0.00429885	0.00127884		0.000234864		0	0
Bacteria	Bacteroidetes	Bacteroidia	Flavobacteriales	Flavobacteriaceae	Winogradskyella	NA		0.00100868	0.000410737		0.000678274	0.000231878		0		0	0
Bacteria	Bacteroidetes	Bacteroidia	Flavobacteriales	Flavobacteriaceae	Winogradskyella	NA		0.000110192	0		0.000107588	0		0		0	0
Bacteria	Bacteroidetes	Bacteroidia	Flavobacteriales	Flavobacteriaceae	Winogradskyella	NA		0.000905549	0		0.000631496	0.000323224		0		0	0
Bacteria	Bacteroidetes	Bacteroidia	Flavobacteriales	Flavobacteriaceae	Winogradskyella	NA		8.48e-06	0		0	0		0		0	0
Bacteria	Bacteroidetes	Bacteroidia	Flavobacteriales	Flavobacteriaceae	Winogradskyella	NA		0.000113017	0		0	0		0		0	0
Bacteria	Bacteroidetes	Bacteroidia	Flavobacteriales	Flavobacteriaceae	Winogradskyella	NA		0.000420988	0		0.000215176	0		0		0	0
Bacteria	Bacteroidetes	Bacteroidia	Flavobacteriales	Flavobacteriaceae	Winogradskyella	NA		0.000125731	0		0	0		0		0	0
Bacteria	Bacteroidetes	Bacteroidia	Flavobacteriales	Flavobacteriaceae	Winogradskyella	NA		0	0		3.74e-05	0		0		0	0
Bacteria	Bacteroidetes	Bacteroidia	Flavobacteriales	Flavobacteriaceae	Winogradskyella	Winogradskyella aquimaris		0.000498688	0		0.000130977	0.000463757		0		0	0
Bacteria	Bacteroidetes	Bacteroidia	Flavobacteriales	Flavobacteriaceae	Winogradskyella	Winogradskyella sp.		2.68e-05	0		0	0		0		0	0
Bacteria	Bacteroidetes	Bacteroidia	Flavobacteriales	Flavobacteriaceae	Winogradskyella	Winogradskyella sp.		0	0		0	0		9.76e-05		0	0
Bacteria	Bacteroidetes	Bacteroidia	Flavobacteriales	Flavobacteriaceae	Winogradskyella	Winogradskyella sp. SFD31		5.09e-05	0		0	0		0		0	0
Bacteria	Bacteroidetes	Bacteroidia	Flavobacteriales	Flavobacteriaceae	Winogradskyella	Winogradskyella sp. WNB302		0.0018224	0.000934226		0.00154366	0.000505916		0.000118957		0	0
Bacteria	Bacteroidetes	Bacteroidia	Flavobacteriales	Flavobacteriaceae	Winogradskyella	Winogradskyella sp. WNB302		8.05e-05	0		0	0		0		0	0
Bacteria	Bacteroidetes	Bacteroidia	Flavobacteriales	Flavobacteriaceae	Zeaxanthinibacter	NA		0	0		0	0		8.54e-05		0	0
Bacteria	Bacteroidetes	Bacteroidia	Flavobacteriales	NS7 marine group	NA	NA		6.07e-05	0		0	0		0		0	0
Bacteria	Bacteroidetes	Bacteroidia	Flavobacteriales	NS9 marine group	NA	NA		0	0		0	0		5.8e-05		0	0
Bacteria	Bacteroidetes	Bacteroidia	Flavobacteriales	NS9 marine group	NA	NA		2.83e-05	0		0.00010291	7.03e-05		0		0	0
Bacteria	Bacteroidetes	Bacteroidia	Flavobacteriales	NS9 marine group	NA	NA		6.07e-05	0		0	0		0		0	0
Bacteria	Bacteroidetes	Bacteroidia	Flavobacteriales	NS9 marine group	NA	NA		0	0		0	4.22e-05		0		0	0
Bacteria	Bacteroidetes	Bacteroidia	Flavobacteriales	NS9 marine group	NA	NA		0.000331987	0		0.000233887	0		6.71e-05		0	0
Bacteria	Bacteroidetes	Bacteroidia	Flavobacteriales	NS9 marine group	NA	NA		6.07e-05	0		2.34e-05	0		0		0	0
Bacteria	Bacteroidetes	Bacteroidia	Flavobacteriales	NS9 marine group	NA	NA		0	0		2.34e-05	0		0		0	0
Bacteria	Bacteroidetes	Bacteroidia	Flavobacteriales	NS9 marine group	NA	NA		0.000224621	0		0	0		0		0	0
Bacteria	Bacteroidetes	Bacteroidia	Flavobacteriales	Schleiferiaceae	Schleiferia	NA		2.97e-05	0		0	0		0		0	0
Bacteria	Bacteroidetes	Bacteroidia	Flavobacteriales	Schleiferiaceae	Schleiferia	NA		0	0		5.61e-05	0		0		0	0
Bacteria	Bacteroidetes	Bacteroidia	Flavobacteriales	Weeksellaceae	Bergeyella	Bergeyella porcorum		0	0		0	0		0		0	0.000809333
Bacteria	Bacteroidetes	Bacteroidia	Flavobacteriales	Weeksellaceae	Bergeyella	NA		0	0.000245637		0	0		0		0	0
Bacteria	Bacteroidetes	Bacteroidia	Flavobacteriales	Weeksellaceae	Bergeyella	NA		1.13e-05	0		0	0		0		0	0
Bacteria	Bacteroidetes	Bacteroidia	Flavobacteriales	Weeksellaceae	Chryseobacterium	NA		0	0.000684562		0	0		0		0	0
Bacteria	Bacteroidetes	Bacteroidia	Flavobacteriales	Weeksellaceae	Chryseobacterium	NA		0	0.000455032		7.95e-05	3.51e-05		0		0	0.000363244
Bacteria	Bacteroidetes	Bacteroidia	Flavobacteriales	Weeksellaceae	Chryseobacterium	NA		0	0.000116778		0	0		0		0	0
Bacteria	Bacteroidetes	Bacteroidia	Flavobacteriales	Weeksellaceae	Chryseobacterium	NA		0	0		0	0		0		0	0.000469456
Bacteria	Bacteroidetes	Bacteroidia	Flavobacteriales	Weeksellaceae	Cloacibacterium	NA		0	0		5.61e-05	0		0		0	0
Bacteria	Bacteroidetes	Bacteroidia	Flavobacteriales	Weeksellaceae	Elizabethkingia	NA		0	0.000579864		0	0		0		0	0
Bacteria	Bacteroidetes	Bacteroidia	Flavobacteriales	Weeksellaceae	Elizabethkingia	NA		0	0.000297986		0.000177754	0		0.00016776		0	0
Bacteria	Bacteroidetes	Bacteroidia	NA	NA	NA	NA		0.000100303	0		0.000215176	0		0		0	0
Bacteria	Bacteroidetes	Bacteroidia	Sphingobacteriales	ADurb.Bin408	NA	NA		0.000132795	0		0	0		0		0	0
Bacteria	Bacteroidetes	Bacteroidia	Sphingobacteriales	ADurb.Bin408	NA	NA		0	0		0.000112266	0		0		0	0
Bacteria	Bacteroidetes	Bacteroidia	Sphingobacteriales	ADurb.Bin408	NA	NA		7.35e-05	0		0	0		0		0	0
Bacteria	Bacteroidetes	Bacteroidia	Sphingobacteriales	KD1-131	NA	NA		0.000103128	0		0	0		0		0	0
Bacteria	Bacteroidetes	Bacteroidia	Sphingobacteriales	Lentimicrobiaceae	NA	NA		0.00365186	0.00140536		0.00166996	0.000245932		0.00102486		0	0
Bacteria	Bacteroidetes	Bacteroidia	Sphingobacteriales	Lentimicrobiaceae	NA	NA		0.000375782	0.000720803		0.000112266	0		0.000183011		0	0
Bacteria	Bacteroidetes	Bacteroidia	Sphingobacteriales	Lentimicrobiaceae	NA	NA		0.000621594	0.00071275		0.000846673	0.000667529		0		0	0
Bacteria	Bacteroidetes	Bacteroidia	Sphingobacteriales	Lentimicrobiaceae	NA	NA		0.000186478	0.000708723		0.000542619	0.000309171		5.8e-05		0	0
Bacteria	Bacteroidetes	Bacteroidia	Sphingobacteriales	Lentimicrobiaceae	NA	NA		0.000358829	0.000591945		0	0.000203772		0.000125057		0	0
Bacteria	Bacteroidetes	Bacteroidia	Sphingobacteriales	Lentimicrobiaceae	NA	NA		0.000692229	0.000426844		0.00085135	9.84e-05		0		0	0
Bacteria	Bacteroidetes	Bacteroidia	Sphingobacteriales	Lentimicrobiaceae	NA	NA		0	0.00040671		0	0		0		0	0
Bacteria	Bacteroidetes	Bacteroidia	Sphingobacteriales	Lentimicrobiaceae	NA	NA		0	0		0.000112266	0		0		0	0
Bacteria	Bacteroidetes	Bacteroidia	Sphingobacteriales	Lentimicrobiaceae	NA	NA		1.41e-05	0		0.000107588	0		7.02e-05		0	0
Bacteria	Bacteroidetes	Bacteroidia	Sphingobacteriales	Lentimicrobiaceae	NA	NA		0.000608879	0		0.00117879	0		0		0	0
Bacteria	Bacteroidetes	Bacteroidia	Sphingobacteriales	Lentimicrobiaceae	NA	NA		0.000159637	0		0.00014501	9.13e-05		0.000122007		0	0
Bacteria	Bacteroidetes	Bacteroidia	Sphingobacteriales	Lentimicrobiaceae	NA	NA		0.00021897	0		0	0		0		0	0
Bacteria	Bacteroidetes	Bacteroidia	Sphingobacteriales	Lentimicrobiaceae	NA	NA		0.000183653	0		0.000369542	0		0		0	0
Bacteria	Bacteroidetes	Bacteroidia	Sphingobacteriales	Lentimicrobiaceae	NA	NA		0	0		4.21e-05	0		0		0	0
Bacteria	Bacteroidetes	Bacteroidia	Sphingobacteriales	Lentimicrobiaceae	NA	NA		5.09e-05	0		0	0		0		0	0
Bacteria	Bacteroidetes	Bacteroidia	Sphingobacteriales	Lentimicrobiaceae	NA	NA		0.00013562	0		0	0		0		0	0
Bacteria	Bacteroidetes	Bacteroidia	Sphingobacteriales	Lentimicrobiaceae	NA	NA		0.000436528	0		0.000739084	0.000238905		0		0	0
Bacteria	Bacteroidetes	Bacteroidia	Sphingobacteriales	Lentimicrobiaceae	NA	NA		0	0		0.00010291	0		0		0	0
Bacteria	Bacteroidetes	Bacteroidia	Sphingobacteriales	Lentimicrobiaceae	NA	NA		7.2e-05	0		0	0		0.000317218		0	0
Bacteria	Bacteroidetes	Bacteroidia	Sphingobacteriales	Lentimicrobiaceae	NA	NA		7.2e-05	0		0.00010291	0		0		0	0
Bacteria	Bacteroidetes	Bacteroidia	Sphingobacteriales	Lentimicrobiaceae	NA	NA		0.000132795	0		7.48e-05	0		0		0	0
Bacteria	Bacteroidetes	Bacteroidia	Sphingobacteriales	Lentimicrobiaceae	NA	NA		0	0		7.02e-05	8.43e-05		0		0	0
Bacteria	Bacteroidetes	Bacteroidia	Sphingobacteriales	Lentimicrobiaceae	NA	NA		5.37e-05	0		0	0		0		0	0
Bacteria	Bacteroidetes	Bacteroidia	Sphingobacteriales	Lentimicrobiaceae	NA	NA		0.000946518	0		0.000537941	0.000358357		0.000420924		0	0
Bacteria	Bacteroidetes	Bacteroidia	Sphingobacteriales	Lentimicrobiaceae	NA	NA		0.00012997	0		0	0		0		0	0
Bacteria	Bacteroidetes	Bacteroidia	Sphingobacteriales	Lentimicrobiaceae	NA	NA		0.000228859	0		0	0		5.19e-05		0	0
Bacteria	Bacteroidetes	Bacteroidia	Sphingobacteriales	Lentimicrobiaceae	NA	NA		0.000202018	0		0.000682951	0.000140532		0		0	0
Bacteria	Bacteroidetes	Bacteroidia	Sphingobacteriales	Lentimicrobiaceae	NA	NA		2.83e-05	0		0	0		0		0	0
Bacteria	Bacteroidetes	Bacteroidia	Sphingobacteriales	Lentimicrobiaceae	NA	NA		0	0		9.36e-05	0		0		0	0
Bacteria	Bacteroidetes	Bacteroidia	Sphingobacteriales	Lentimicrobiaceae	NA	NA		0	0		0.000355509	0.000189719		0.000103706		0	0
Bacteria	Bacteroidetes	Bacteroidia	Sphingobacteriales	Lentimicrobiaceae	NA	NA		1.7e-05	0		0.00018711	0		0		0	0
Bacteria	Bacteroidetes	Bacteroidia	Sphingobacteriales	Lentimicrobiaceae	NA	NA		5.37e-05	0		0	0		0.000106756		0	0
Bacteria	Bacteroidetes	Bacteroidia	Sphingobacteriales	Lentimicrobiaceae	NA	NA		0.000429465	0		0.000598752	0.000344304		0.000137258		0	0
Bacteria	Bacteroidetes	Bacteroidia	Sphingobacteriales	Lentimicrobiaceae	NA	NA		0.000138446	0		0.000159043	0		0		0	0
Bacteria	Bacteroidetes	Bacteroidia	Sphingobacteriales	Lentimicrobiaceae	NA	NA		0	0		6.55e-05	0		0		0	0
Bacteria	Bacteroidetes	Bacteroidia	Sphingobacteriales	Lentimicrobiaceae	NA	NA		9.61e-05	0		0	0		0		0	0
Bacteria	Bacteroidetes	Bacteroidia	Sphingobacteriales	Lentimicrobiaceae	NA	NA		0.000172351	0		0	0		0		0	0
Bacteria	Bacteroidetes	Bacteroidia	Sphingobacteriales	Lentimicrobiaceae	NA	NA		0.000257114	0		0	0.000379437		0.000189111		0	0
Bacteria	Bacteroidetes	Bacteroidia	Sphingobacteriales	Lentimicrobiaceae	NA	NA		0	0		0.000173077	0		0		0	0
Bacteria	Bacteroidetes	Bacteroidia	Sphingobacteriales	Lentimicrobiaceae	NA	NA		5.51e-05	0		0	0		0		0	0
Bacteria	Bacteroidetes	Bacteroidia	Sphingobacteriales	Lentimicrobiaceae	NA	NA		0	0		7.48e-05	0		0		0	0
Bacteria	Bacteroidetes	Bacteroidia	Sphingobacteriales	Lentimicrobiaceae	NA	NA		0.000826437	0		0.000972972	0.000407544		8.24e-05		0	0
Bacteria	Bacteroidetes	Bacteroidia	Sphingobacteriales	Lentimicrobiaceae	NA	NA		9.18e-05	0		0	0		0		0	0
Bacteria	Bacteroidetes	Bacteroidia	Sphingobacteriales	Lentimicrobiaceae	NA	NA		6.36e-05	0		0	0		0		0	0
Bacteria	Bacteroidetes	Bacteroidia	Sphingobacteriales	Lentimicrobiaceae	NA	NA		0.000360242	0		0	0		0		0	0
Bacteria	Bacteroidetes	Bacteroidia	Sphingobacteriales	Lentimicrobiaceae	NA	NA		7.49e-05	0		0	0		0		0	0
Bacteria	Bacteroidetes	Bacteroidia	Sphingobacteriales	Lentimicrobiaceae	NA	NA		0	0		8.42e-05	0.000126479		0		0	0
Bacteria	Bacteroidetes	Bacteroidia	Sphingobacteriales	Lentimicrobiaceae	NA	NA		0.000217558	0		0.000275987	0.000112426		0		0	0
Bacteria	Bacteroidetes	Bacteroidia	Sphingobacteriales	Lentimicrobiaceae	NA	NA		0.000100303	0		0	0		0		0	0
Bacteria	Bacteroidetes	Bacteroidia	Sphingobacteriales	Lentimicrobiaceae	NA	NA		0	0		0.000304054	0		0		0	0
Bacteria	Bacteroidetes	Bacteroidia	Sphingobacteriales	Lentimicrobiaceae	NA	NA		0.000161049	0		0	0		0		0	0
Bacteria	Bacteroidetes	Bacteroidia	Sphingobacteriales	Lentimicrobiaceae	NA	NA		0	0		3.74e-05	0		0		0	0
Bacteria	Bacteroidetes	Bacteroidia	Sphingobacteriales	Lentimicrobiaceae	NA	NA		6.64e-05	0		0	0		0		0	0
Bacteria	Bacteroidetes	Bacteroidia	Sphingobacteriales	Lentimicrobiaceae	NA	NA		0	0		0.000528586	0.000154586		0		0	0
Bacteria	Bacteroidetes	Bacteroidia	Sphingobacteriales	Lentimicrobiaceae	NA	NA		0.000863167	0		0.00066424	0.000238905		0		0	0
Bacteria	Bacteroidetes	Bacteroidia	Sphingobacteriales	Lentimicrobiaceae	NA	NA		5.79e-05	0		0	0		0		0	0
Bacteria	Bacteroidetes	Bacteroidia	Sphingobacteriales	Lentimicrobiaceae	NA	NA		0	0		0	0		4.58e-05		0	0
Bacteria	Bacteroidetes	Bacteroidia	Sphingobacteriales	Lentimicrobiaceae	NA	NA		3.96e-05	0		0.000135655	0		0.000106756		0	0
Bacteria	Bacteroidetes	Bacteroidia	Sphingobacteriales	Lentimicrobiaceae	NA	NA		0.000844802	0		0.000495841	0.000133506		0		0	0
Bacteria	Bacteroidetes	Bacteroidia	Sphingobacteriales	NA	NA	NA		7.63e-05	0		0	0		0		0	0
Bacteria	Bacteroidetes	Bacteroidia	Sphingobacteriales	NS11-12 marine group	NA	NA		0.00292573	0.00119597		0.00139397	0.00045673		0		0	0
Bacteria	Bacteroidetes	Bacteroidia	Sphingobacteriales	NS11-12 marine group	NA	NA		0.000843389	0.000640267		0.000533263	0.000154586		0		0	0
Bacteria	Bacteroidetes	Bacteroidia	Sphingobacteriales	NS11-12 marine group	NA	NA		0.000279717	0		0	0		0		0	0
Bacteria	Bacteroidetes	Bacteroidia	Sphingobacteriales	NS11-12 marine group	NA	NA		0.00162744	0		0.000402286	0.000323224		0		0	0
Bacteria	Bacteroidetes	Bacteroidia	Sphingobacteriales	NS11-12 marine group	NA	NA		0.00013562	0		0	4.92e-05		0		0	0
Bacteria	Bacteroidetes	Bacteroidia	Sphingobacteriales	S15A-MN91	NA	NA		7.2e-05	0		0	0		0		0	0
Bacteria	Bacteroidetes	Bacteroidia	Sphingobacteriales	S15A-MN91	NA	NA		0	0		0.000140332	0		0		0	0
Bacteria	Bacteroidetes	Bacteroidia	Sphingobacteriales	S15A-MN91	NA	NA		0.000163875	0		4.68e-05	0		0		0	0
Bacteria	Bacteroidetes	Bacteroidia	Sphingobacteriales	SBYC-2600	NA	NA		1.98e-05	0		6.08e-05	0		0		0	0
Bacteria	Bacteroidetes	Bacteroidia	Sphingobacteriales	Sphingobacteriaceae	Arcticibacter	NA		0	0		0	0		0		0	0.000739233
Bacteria	Bacteroidetes	Bacteroidia	Sphingobacteriales	Sphingobacteriaceae	Arcticibacter	NA		0	0		0	0		0		0	0.0273856
Bacteria	Bacteroidetes	Bacteroidia	Sphingobacteriales	Sphingobacteriaceae	Arcticibacter	NA		0	0		0	0		0		0	0.000274026
Bacteria	Bacteroidetes	Bacteroidia	Sphingobacteriales	Sphingobacteriaceae	Arcticibacter	NA		0	0		0	0		0		0	0.00220496
Bacteria	Bacteroidetes	Bacteroidia	Sphingobacteriales	Sphingobacteriaceae	Pedobacter	NA		0	0		0	0		0.000131158		0	0
Bacteria	Bacteroidetes	Bacteroidia	Sphingobacteriales	Sphingobacteriaceae	Sphingobacterium	NA		0	0		0	0		0.000100656		0	0
Bacteria	Bacteroidetes	Bacteroidia	Sphingobacteriales	Sphingobacteriaceae	Sphingobacterium	NA		0	0		5.61e-05	0		0		0	0
Bacteria	Bacteroidetes	Bacteroidia	Sphingobacteriales	ST-12K33	NA	NA		0.000142684	0.00072483		0	0		0.000134208		0	0
Bacteria	Bacteroidetes	Bacteroidia	Sphingobacteriales	ST-12K33	NA	NA		0.000168113	0.000293959		0	0		0.00128717		0	0
Bacteria	Bacteroidetes	Bacteroidia	Sphingobacteriales	ST-12K33	NA	NA		0	0		0	0		0.000396523		0	0
Bacteria	Bacteroidetes	Bacteroidia	Sphingobacteriales	ST-12K33	NA	NA		1.98e-05	0		0	0		0		0	0
Bacteria	Bacteroidetes	Bacteroidia	Sphingobacteriales	ST-12K33	NA	NA		0	0		0	0		0.000164709		0	0
Bacteria	Bacteroidetes	Bacteroidia	Sphingobacteriales	ST-12K33	NA	NA		5.37e-05	0		0	0		0		0	0
Bacteria	Bacteroidetes	Bacteroidia	Sphingobacteriales	ST-12K33	NA	NA		0.000224621	0		0.000430353	7.73e-05		0.000610035		0	0
Bacteria	Bacteroidetes	Bacteroidia	Sphingobacteriales	ST-12K33	NA	NA		0.000103128	0		0.000322765	0		0.00068934		0	0
Bacteria	Bacteroidetes	Bacteroidia	Sphingobacteriales	ST-12K33	NA	NA		0	0		0	0		0.000143358		0	0
Bacteria	Bacteroidetes	Bacteroidia	Sphingobacteriales	ST-12K33	NA	NA		0.000175176	0		0.000308731	0		0		0	0
Bacteria	Bacteroidetes	Chlorobia	Chlorobiales	Chlorobiaceae	Chlorobaculum	NA		0.000100303	0		0	0		0		0	0
Bacteria	Bacteroidetes	Chlorobia	Chlorobiales	Chlorobiaceae	Chlorobaculum	NA		0.000710594	0		0.000757795	0.000829141		0.00116517		0	0
Bacteria	Bacteroidetes	Chlorobia	Chlorobiales	Chlorobiaceae	Chlorobaculum	NA		0.000105953	0		0	0		0		0	0
Bacteria	Bacteroidetes	Chlorobia	Chlorobiales	Chlorobiaceae	Chlorobaculum	NA		0	0		0	0		8.85e-05		0	0
Bacteria	Bacteroidetes	Chlorobia	Chlorobiales	Chlorobiaceae	Chlorobium	NA		0	0		0	0		0.00034467		0	0
Bacteria	Bacteroidetes	Chlorobia	Chlorobiales	Chlorobiaceae	Prosthecochloris	NA		0.000125731	0		0	0.000147559		0.000222663		0	0
Bacteria	Bacteroidetes	Chlorobia	Chlorobiales	Chlorobiaceae	Prosthecochloris	NA		3.25e-05	0		0	0		0		0	0
Bacteria	Bacteroidetes	Chlorobia	Chlorobiales	Chlorobiaceae	Prosthecochloris	NA		0	0		3.74e-05	0		0		0	0
Bacteria	Bacteroidetes	Ignavibacteria	Ignavibacteriales	Ignavibacteriaceae	Ignavibacterium	NA		0.000138446	0		3.74e-05	0		0		0	0
Bacteria	Bacteroidetes	Ignavibacteria	Ignavibacteriales	Ignavibacteriaceae	Ignavibacterium	NA		0	0		5.15e-05	0		0		0	0
Bacteria	Bacteroidetes	Ignavibacteria	Ignavibacteriales	Melioribacteraceae	IheB3-7	NA		0.0016783	0.000680535		0.0014922	0.00123668		0.000201312		0	0
Bacteria	Bacteroidetes	Ignavibacteria	Ignavibacteriales	Melioribacteraceae	IheB3-7	NA		0.00470009	0.000386576		0.00269906	0.00197448		0.00113772		0	0
Bacteria	Bacteroidetes	Ignavibacteria	Ignavibacteriales	Melioribacteraceae	IheB3-7	NA		0.000423814	0.000338254		0.000467775	0		0		0	0
Bacteria	Bacteroidetes	Ignavibacteria	Ignavibacteriales	Melioribacteraceae	IheB3-7	NA		0	0.000193288		0	0		0		0	0
Bacteria	Bacteroidetes	Ignavibacteria	Ignavibacteriales	Melioribacteraceae	IheB3-7	NA		0.00053118	0		0.000406964	9.84e-05		0.000762544		0	0
Bacteria	Bacteroidetes	Ignavibacteria	Ignavibacteriales	Melioribacteraceae	IheB3-7	NA		0.000132795	0		0	0		0.000118957		0	0
Bacteria	Bacteroidetes	Ignavibacteria	Ignavibacteriales	Melioribacteraceae	IheB3-7	NA		0.00023451	0		0.000463097	0		0		0	0
Bacteria	Bacteroidetes	Ignavibacteria	Ignavibacteriales	Melioribacteraceae	IheB3-7	NA		1.84e-05	0		0	0		0		0	0
Bacteria	Bacteroidetes	Ignavibacteria	Ignavibacteriales	Melioribacteraceae	IheB3-7	NA		0.000521291	0		0.000458419	0.000365384		0		0	0
Bacteria	Bacteroidetes	Ignavibacteria	Ignavibacteriales	Melioribacteraceae	IheB3-7	NA		0	0		0	0		0.000125057		0	0
Bacteria	Bacteroidetes	Ignavibacteria	Ignavibacteriales	Melioribacteraceae	IheB3-7	NA		6.22e-05	0		0	0		0		0	0
Bacteria	Bacteroidetes	Ignavibacteria	Ignavibacteriales	Melioribacteraceae	IheB3-7	NA		5.65e-05	0		0	0		8.85e-05		0	0
Bacteria	Bacteroidetes	Ignavibacteria	Ignavibacteriales	Melioribacteraceae	IheB3-7	NA		0.000145509	0		0	0		0		0	0
Bacteria	Bacteroidetes	Ignavibacteria	Ignavibacteriales	Melioribacteraceae	IheB3-7	NA		0.000736023	0		0.00089345	0.000709688		0.000207412		0	0
Bacteria	Bacteroidetes	Ignavibacteria	Ignavibacteriales	Melioribacteraceae	IheB3-7	NA		0.000108779	0		0	0		0		0	0
Bacteria	Bacteroidetes	Ignavibacteria	Ignavibacteriales	Melioribacteraceae	IheB3-7	NA		4.1e-05	0		0	0		0		0	0
Bacteria	Bacteroidetes	Ignavibacteria	Ignavibacteriales	Melioribacteraceae	IheB3-7	NA		0.000271241	0		0.000261954	0		0.000204362		0	0
Bacteria	Bacteroidetes	Ignavibacteria	Ignavibacteriales	Melioribacteraceae	IheB3-7	NA		5.09e-05	0		0	0		0		0	0
Bacteria	Bacteroidetes	Ignavibacteria	Ignavibacteriales	Melioribacteraceae	IheB3-7	NA		0.000245812	0		0.000322765	0.000189719		0.000134208		0	0
Bacteria	Bacteroidetes	Ignavibacteria	Ignavibacteriales	Melioribacteraceae	IheB3-7	NA		5.65e-05	0		2.81e-05	0		0		0	0
Bacteria	Bacteroidetes	Ignavibacteria	Ignavibacteriales	Melioribacteraceae	IheB3-7	NA		0.000300908	0		0	0		0		0	0
Bacteria	Bacteroidetes	Ignavibacteria	Ignavibacteriales	Melioribacteraceae	IheB3-7	NA		0	0		0	0		0.000149459		0	0
Bacteria	Bacteroidetes	Ignavibacteria	Ignavibacteriales	Melioribacteraceae	IheB3-7	NA		2.54e-05	0		0	0		0		0	0
Bacteria	Bacteroidetes	Ignavibacteria	Ignavibacteriales	Melioribacteraceae	IheB3-7	NA		3.39e-05	0		0	0		0		0	0
Bacteria	Bacteroidetes	Ignavibacteria	Ignavibacteriales	Melioribacteraceae	IheB3-7	NA		8.05e-05	0		0	0		0		0	0
Bacteria	Bacteroidetes	Ignavibacteria	Ignavibacteriales	Melioribacteraceae	IheB3-7	NA		0.000128557	0		0	0		9.46e-05		0	0
Bacteria	Bacteroidetes	Ignavibacteria	Ignavibacteriales	Melioribacteraceae	IheB3-7	NA		0.00161614	0		0	0		0		0	0
Bacteria	Bacteroidetes	Ignavibacteria	Ignavibacteriales	Melioribacteraceae	Melioribacter	NA		0.000113017	0		0	0		0		0	0
Bacteria	Bacteroidetes	Ignavibacteria	Ignavibacteriales	PHOS-HE36	NA	NA		0.000113017	0		0	0		0		0	0
Bacteria	Bacteroidetes	Ignavibacteria	Kryptoniales	MSB-3C8	NA	NA		0.000539656	0		0.000542619	0.000259985		0.000295867		0	0
Bacteria	Bacteroidetes	Ignavibacteria	Kryptoniales	MSB-3C8	NA	NA		5.65e-05	0		0	0		0		0	0
Bacteria	Bacteroidetes	Ignavibacteria	Kryptoniales	MSB-3C8	NA	NA		3.67e-05	0		0	0		0		0	0
Bacteria	Bacteroidetes	Ignavibacteria	Kryptoniales	MSB-3C8	NA	NA		7.06e-06	0		0	0		0		0	0
Bacteria	Bacteroidetes	Ignavibacteria	OPB56	NA	NA	NA		0.000149748	0		7.95e-05	0		0		0	0
Bacteria	Bacteroidetes	Ignavibacteria	OPB56	NA	NA	NA		0.000226034	0		0	0		0		0	0
Bacteria	Bacteroidetes	Ignavibacteria	SJA-28	NA	NA	NA		3.81e-05	0		0	0		0		0	0
Bacteria	Bacteroidetes	Ignavibacteria	SJA-28	NA	NA	NA		0	0		0	2.81e-05		0		0	0
Bacteria	Bacteroidetes	Ignavibacteria	SJA-28	NA	NA	NA		4.1e-05	0		0	0		0		0	0
Bacteria	Bacteroidetes	Ignavibacteria	SJA-28	NA	NA	NA		5.37e-05	0		0	0		0		0	0
Bacteria	Bacteroidetes	Rhodothermia	Balneolales	Balneolaceae	B2706-C7	NA		0.000512815	0		0.000182432	4.92e-05		7.93e-05		0	0
Bacteria	Bacteroidetes	Rhodothermia	Balneolales	Balneolaceae	Balneola	NA		0	0		0	5.62e-05		0		0	0
Bacteria	Bacteroidetes	Rhodothermia	Balneolales	Balneolaceae	Balneola	NA		5.51e-05	0		0	0		0		0	0
Bacteria	Bacteroidetes	Rhodothermia	Balneolales	Balneolaceae	Balneola	NA		8.76e-05	0		4.21e-05	0		0		0	0
Bacteria	Bacteroidetes	Rhodothermia	Balneolales	Balneolaceae	NA	NA		0.000146922	0		0	0		0		0	0
Bacteria	Bacteroidetes	Rhodothermia	Rhodothermales	Rhodothermaceae	NA	NA		0.000134208	0		0.000149688	0		0		0	0
Bacteria	Bacteroidetes	Rhodothermia	Rhodothermales	Rhodothermaceae	NA	NA		5.23e-05	0		0.000159043	0		0		0	0
Bacteria	Bacteroidetes	Rhodothermia	Rhodothermales	Rhodothermaceae	NA	NA		0.00046337	0		0	0		0		0	0
Bacteria	Bacteroidetes	Rhodothermia	Rhodothermales	Rhodothermaceae	Rubrivirga	NA		7.91e-05	0		0	0		0		0	0
Bacteria	BRC1	NA	NA	NA	NA	NA		9.47e-05	0		0	0		0		0	0
Bacteria	BRC1	NA	NA	NA	NA	NA		9.89e-06	0		0	0		0		0	0
Bacteria	BRC1	NA	NA	NA	NA	NA		0	0		0	0.000126479		0		0	0
Bacteria	BRC1	NA	NA	NA	NA	NA		0	0		0	0		0.000112856		0	0
Bacteria	BRC1	NA	NA	NA	NA	NA		9.89e-05	0		0	0		0		0	0
Bacteria	BRC1	NA	NA	NA	NA	NA		0.000179415	0		0	0		0		0	0
Bacteria	BRC1	NA	NA	NA	NA	NA		0	0		2.81e-05	0		0		0	0
Bacteria	BRC1	NA	NA	NA	NA	NA		0	0		7.48e-05	0		0		0	0
Bacteria	Calditrichaeota	Calditrichia	Calditrichales	Calditrichaceae	Caldithrix	NA		0.000323511	0.00202147		0.00118815	0.000105399		4.58e-05		0	0
Bacteria	Calditrichaeota	Calditrichia	Calditrichales	Calditrichaceae	Caldithrix	NA		2.97e-05	0		0	0		0		0	0
Bacteria	Calditrichaeota	Calditrichia	Calditrichales	Calditrichaceae	Caldithrix	NA		0	0		1.4e-05	0		0		0	0
Bacteria	Calditrichaeota	Calditrichia	Calditrichales	Calditrichaceae	Caldithrix	NA		0.000128557	0		0.000163721	0		0		0	0
Bacteria	Calditrichaeota	Calditrichia	Calditrichales	Calditrichaceae	Caldithrix	NA		0.000108779	0		0.000107588	0		0		0	0
Bacteria	Calditrichaeota	Calditrichia	Calditrichales	Calditrichaceae	Caldithrix	NA		4.38e-05	0		0	0		4.27e-05		0	0
Bacteria	Calditrichaeota	Calditrichia	Calditrichales	Calditrichaceae	Caldithrix	NA		0	0		4.21e-05	0		0		0	0
Bacteria	Calditrichaeota	Calditrichia	Calditrichales	Calditrichaceae	Calorithrix	NA		4.94e-05	0		0	0		0		0	0
Bacteria	Calditrichaeota	Calditrichia	Calditrichales	Calditrichaceae	Calorithrix	NA		0	0		0.000112266	0		0		0	0
Bacteria	Calditrichaeota	Calditrichia	Calditrichales	Calditrichaceae	Calorithrix	NA		0.000100303	0		0.000238565	7.03e-05		0		0	0
Bacteria	Calditrichaeota	Calditrichia	Calditrichales	Calditrichaceae	Calorithrix	NA		0	0		3.74e-05	0		0		0	0
Bacteria	Calditrichaeota	Calditrichia	Calditrichales	Calditrichaceae	JdFR-76	NA		3.11e-05	0		0	3.51e-05		0		0	0
Bacteria	Calditrichaeota	Calditrichia	Calditrichales	Calditrichaceae	JdFR-76	NA		2.26e-05	0		0	0		0.000152509		0	0
Bacteria	Calditrichaeota	Calditrichia	Calditrichales	Calditrichaceae	JdFR-76	NA		0	0		0	3.51e-05		0		0	0
Bacteria	Calditrichaeota	Calditrichia	Calditrichales	Calditrichaceae	NA	NA		7.35e-05	0.000535569		0	0		0		0	0
Bacteria	Calditrichaeota	Calditrichia	Calditrichales	Calditrichaceae	NA	NA		0	0.000144966		0	0		0		0	0
Bacteria	Calditrichaeota	Calditrichia	Calditrichales	Calditrichaceae	NA	NA		9.89e-05	0		0	0		0		0	0
Bacteria	Calditrichaeota	Calditrichia	Calditrichales	Calditrichaceae	NA	NA		5.37e-05	0		9.82e-05	0		0		0	0
Bacteria	Calditrichaeota	Calditrichia	Calditrichales	Calditrichaceae	NA	NA		0.000207669	0		0.000177754	0		0		0	0
Bacteria	Calditrichaeota	Calditrichia	Calditrichales	Calditrichaceae	NA	NA		0	0		7.48e-05	0		0		0	0
Bacteria	Calditrichaeota	Calditrichia	Calditrichales	Calditrichaceae	NA	NA		0.001222	0		0.00074844	0.000386464		0.000417874		0	0
Bacteria	Calditrichaeota	Calditrichia	Calditrichales	Calditrichaceae	NA	NA		9.18e-05	0		0	0		0		0	0
Bacteria	Calditrichaeota	Calditrichia	Calditrichales	Calditrichaceae	NA	NA		0	0		3.27e-05	0		0		0	0
Bacteria	Calditrichaeota	Calditrichia	Calditrichales	Calditrichaceae	NA	NA		0	0		0	9.84e-05		0		0	0
Bacteria	Calditrichaeota	Calditrichia	Calditrichales	Calditrichaceae	NA	NA		0	0		0.000210499	0		0		0	0
Bacteria	Calditrichaeota	Calditrichia	Calditrichales	Calditrichaceae	NA	NA		3.81e-05	0		0.000154366	0		6.41e-05		0	0
Bacteria	Calditrichaeota	Calditrichia	Calditrichales	Calditrichaceae	NA	NA		0.000113017	0		0.000168399	0.000112426		0		0	0
Bacteria	Calditrichaeota	Calditrichia	Calditrichales	Calditrichaceae	NA	NA		0	0		0.000168399	0		0		0	0
Bacteria	Calditrichaeota	Calditrichia	Calditrichales	Calditrichaceae	NA	NA		0.00013562	0		0.000364864	0		0.000500229		0	0
Bacteria	Calditrichaeota	Calditrichia	Calditrichales	Calditrichaceae	NA	NA		0.000199192	0		0.000121621	0		0		0	0
Bacteria	Calditrichaeota	Calditrichia	Calditrichales	Calditrichaceae	NA	NA		0.000731785	0		0.000505197	0.000196745		0		0	0
Bacteria	Calditrichaeota	Calditrichia	Calditrichales	Calditrichaceae	NA	NA		0.000305146	0		0.000215176	0		0.000603935		0	0
Bacteria	Calditrichaeota	Calditrichia	Calditrichales	Calditrichaceae	NA	NA		0	0		0	0		3.36e-05		0	0
Bacteria	Calditrichaeota	Calditrichia	Calditrichales	Calditrichaceae	NA	NA		0.000108779	0		0	0		0		0	0
Bacteria	Calditrichaeota	Calditrichia	Calditrichales	Calditrichaceae	NA	NA		0.000381432	0		0.000682951	0		0		0	0
Bacteria	Calditrichaeota	Calditrichia	Calditrichales	Calditrichaceae	NA	NA		0	0		0	3.51e-05		0		0	0
Bacteria	Calditrichaeota	Calditrichia	Calditrichales	Calditrichaceae	NA	NA		0.000159637	0		0	0		0		0	0
Bacteria	Calditrichaeota	Calditrichia	Calditrichales	Calditrichaceae	NA	NA		0	0		0	0.00577588		0		0	0
Bacteria	Calditrichaeota	Calditrichia	Calditrichales	Calditrichaceae	NA	NA		0	0		0	0		0.000143358		0	0
Bacteria	Calditrichaeota	Calditrichia	Calditrichales	Calditrichaceae	NA	NA		0.000399798	0		0.000112266	0		0		0	0
Bacteria	Calditrichaeota	Calditrichia	Calditrichales	Calditrichaceae	NA	NA		8.19e-05	0		0	0		0		0	0
Bacteria	Calditrichaeota	Calditrichia	Calditrichales	Calditrichaceae	SM23-31	NA		0	0		4.68e-05	0		0		0	0
Bacteria	Calditrichaeota	Calditrichia	Calditrichales	Calditrichaceae	SM23-31	NA		6.07e-05	0		9.36e-05	0		0		0	0
Bacteria	Calditrichaeota	Calditrichia	Calditrichales	Calditrichaceae	SM23-31	NA		0	0		5.15e-05	0		0		0	0
Bacteria	Chlamydiae	Chlamydiae	Chlamydiales	Criblamydiaceae	NA	NA		1.84e-05	0		0	0		0		0	0
Bacteria	Chlamydiae	Chlamydiae	Chlamydiales	cvE6	NA	NA		1.98e-05	7.25e-05		3.74e-05	3.51e-05		0		0	0
Bacteria	Chlamydiae	Chlamydiae	Chlamydiales	cvE6	NA	NA		0.000142684	0		5.15e-05	9.13e-05		0		0	0
Bacteria	Chlamydiae	Chlamydiae	Chlamydiales	Simkaniaceae	NA	NA		5.09e-05	0		0	0		0		0	0
Bacteria	Chlamydiae	Chlamydiae	Chlamydiales	Simkaniaceae	NA	NA		0.000134208	0		0	0		0		0	0
Bacteria	Chlamydiae	LD1-PA32	NA	NA	NA	NA		0.000621594	6.44e-05		0.000673596	0.000379437		0		0	0
Bacteria	Chlamydiae	LD1-PA32	NA	NA	NA	NA		0	4.83e-05		0	0		0		0	0
Bacteria	Chlamydiae	LD1-PA32	NA	NA	NA	NA		0	0		0	7.03e-05		0		0	0
Bacteria	Chlamydiae	LD1-PA32	NA	NA	NA	NA		8.48e-05	0		0	0		0		0	0
Bacteria	Chlamydiae	LD1-PA32	NA	NA	NA	NA		0	0		0.00010291	0		0		0	0
Bacteria	Chlamydiae	LD1-PA32	NA	NA	NA	NA		3.39e-05	0		0	0		0		0	0
Bacteria	Chlamydiae	LD1-PA32	NA	NA	NA	NA		0.000153986	0		0	0		0		0	0
Bacteria	Chlamydiae	LD1-PA32	NA	NA	NA	NA		0	0		6.08e-05	0		0		0	0
Bacteria	Chlamydiae	LD1-PA32	NA	NA	NA	NA		0	0		6.55e-05	0		0		0	0
Bacteria	Chlamydiae	LD1-PA32	NA	NA	NA	NA		1.55e-05	0		0	0		0		0	0
Bacteria	Chlamydiae	LD1-PA32	NA	NA	NA	NA		0.000137033	0		0	0		0		0	0
Bacteria	Chloroflexi	Anaerolineae	ADurb.Bin180	NA	NA	NA		0	0		0	0		7.32e-05		0	0
Bacteria	Chloroflexi	Anaerolineae	Anaerolineales	Anaerolineaceae	ADurb.Bin120	NA		0.000719071	0.000463086		0.00079054	0.000526996		0.000664938		0	0
Bacteria	Chloroflexi	Anaerolineae	Anaerolineales	Anaerolineaceae	ADurb.Bin120	NA		0.00733057	0.000338254		0.00487422	0.00640125		0.0008632		0	0
Bacteria	Chloroflexi	Anaerolineae	Anaerolineales	Anaerolineaceae	ADurb.Bin120	NA		0.000258526	0.000169127		0	0		0		0	0
Bacteria	Chloroflexi	Anaerolineae	Anaerolineales	Anaerolineaceae	ADurb.Bin120	NA		8.9e-05	0		9.82e-05	0.000217825		0		0	0
Bacteria	Chloroflexi	Anaerolineae	Anaerolineales	Anaerolineaceae	ADurb.Bin120	NA		0.000337638	0		0	0		0		0	0
Bacteria	Chloroflexi	Anaerolineae	Anaerolineales	Anaerolineaceae	ADurb.Bin120	NA		3.11e-05	0		0	0		0		0	0
Bacteria	Chloroflexi	Anaerolineae	Anaerolineales	Anaerolineaceae	ADurb.Bin120	NA		2.54e-05	0		0	0		0		0	0
Bacteria	Chloroflexi	Anaerolineae	Anaerolineales	Anaerolineaceae	ADurb.Bin120	NA		5.79e-05	0		0	0		0		0	0
Bacteria	Chloroflexi	Anaerolineae	Anaerolineales	Anaerolineaceae	ADurb.Bin120	NA		9.04e-05	0		0	0		0		0	0
Bacteria	Chloroflexi	Anaerolineae	Anaerolineales	Anaerolineaceae	ADurb.Bin120	NA		0.000285368	0		0	0		0		0	0
Bacteria	Chloroflexi	Anaerolineae	Anaerolineales	Anaerolineaceae	ADurb.Bin120	NA		0	0		0	0		7.93e-05		0	0
Bacteria	Chloroflexi	Anaerolineae	Anaerolineales	Anaerolineaceae	ADurb.Bin120	NA		0.000337638	0		0	0		0		0	0
Bacteria	Chloroflexi	Anaerolineae	Anaerolineales	Anaerolineaceae	ADurb.Bin120	NA		0	0		0	0.0132873		0		0	0
Bacteria	Chloroflexi	Anaerolineae	Anaerolineales	Anaerolineaceae	Anaerolineaceae UCG-001	NA		0.000159637	0		8.42e-05	0		2.44e-05		0	0
Bacteria	Chloroflexi	Anaerolineae	Anaerolineales	Anaerolineaceae	Levilinea	NA		0.000214732	0		0	0		0		0	0
Bacteria	Chloroflexi	Anaerolineae	Anaerolineales	Anaerolineaceae	Levilinea	NA		0	0		0	0.000154586		0		0	0
Bacteria	Chloroflexi	Anaerolineae	Anaerolineales	Anaerolineaceae	Longilinea	NA		0.000162462	0		0.000107588	0		0		0	0
Bacteria	Chloroflexi	Anaerolineae	Anaerolineales	Anaerolineaceae	NA	NA		0.00825024	0.00265368		0.00852286	0.00523483		0.000192161		0	0
Bacteria	Chloroflexi	Anaerolineae	Anaerolineales	Anaerolineaceae	NA	NA		0.000223209	0.00149396		0.000355509	0		0		0	0
Bacteria	Chloroflexi	Anaerolineae	Anaerolineales	Anaerolineaceae	NA	NA		0.000306559	0.0013651		0	0		0		0	0
Bacteria	Chloroflexi	Anaerolineae	Anaerolineales	Anaerolineaceae	NA	NA		0.00244964	0.000978521		0.00280665	0.00283875		0.00202532		0	0
Bacteria	Chloroflexi	Anaerolineae	Anaerolineales	Anaerolineaceae	NA	NA		0.000676689	0.000761072		6.08e-05	0.000569156		0		0	0
Bacteria	Chloroflexi	Anaerolineae	Anaerolineales	Anaerolineaceae	NA	NA		6.36e-05	0.000732884		0.000257276	0.000231878		0		0	0
Bacteria	Chloroflexi	Anaerolineae	Anaerolineales	Anaerolineaceae	NA	NA		6.5e-05	0.000708723		0	0		0		0	0
Bacteria	Chloroflexi	Anaerolineae	Anaerolineales	Anaerolineaceae	NA	NA		0	0.000668455		0	0		0		0	0
Bacteria	Chloroflexi	Anaerolineae	Anaerolineales	Anaerolineaceae	NA	NA		0.000257114	0.000442952		0.000392931	0.000231878		0		0	0
Bacteria	Chloroflexi	Anaerolineae	Anaerolineales	Anaerolineaceae	NA	NA		0.000504338	0.000426844		0.00114137	0.000393491		0		0	0
Bacteria	Chloroflexi	Anaerolineae	Anaerolineales	Anaerolineaceae	NA	NA		0	0.000418791		0	0		0		0	0
Bacteria	Chloroflexi	Anaerolineae	Anaerolineales	Anaerolineaceae	NA	NA		0.000159637	0.000314093		0	0		0.000186061		0	0
Bacteria	Chloroflexi	Anaerolineae	Anaerolineales	Anaerolineaceae	NA	NA		7.06e-06	6.04e-05		0	0		0		0	0
Bacteria	Chloroflexi	Anaerolineae	Anaerolineales	Anaerolineaceae	NA	NA		9.04e-05	0		0	0		0		0	0
Bacteria	Chloroflexi	Anaerolineae	Anaerolineales	Anaerolineaceae	NA	NA		0.000382845	0		0.000182432	0.000238905		0.000384322		0	0
Bacteria	Chloroflexi	Anaerolineae	Anaerolineales	Anaerolineaceae	NA	NA		0.00154975	0		0.00105249	0.000618342		0		0	0
Bacteria	Chloroflexi	Anaerolineae	Anaerolineales	Anaerolineaceae	NA	NA		1.98e-05	0		0	0		0		0	0
Bacteria	Chloroflexi	Anaerolineae	Anaerolineales	Anaerolineaceae	NA	NA		3.81e-05	0		0	0		0		0	0
Bacteria	Chloroflexi	Anaerolineae	Anaerolineales	Anaerolineaceae	NA	NA		6.07e-05	0		0	0		0		0	0
Bacteria	Chloroflexi	Anaerolineae	Anaerolineales	Anaerolineaceae	NA	NA		4.52e-05	0		0	0		0		0	0
Bacteria	Chloroflexi	Anaerolineae	Anaerolineales	Anaerolineaceae	NA	NA		0	0		0.000126299	0		0		0	0
Bacteria	Chloroflexi	Anaerolineae	Anaerolineales	Anaerolineaceae	NA	NA		1.27e-05	0		0	0		0		0	0
Bacteria	Chloroflexi	Anaerolineae	Anaerolineales	Anaerolineaceae	NA	NA		8.9e-05	0		0	0		0		0	0
Bacteria	Chloroflexi	Anaerolineae	Anaerolineales	Anaerolineaceae	NA	NA		0	0		0.000135655	9.13e-05		0		0	0
Bacteria	Chloroflexi	Anaerolineae	Anaerolineales	Anaerolineaceae	NA	NA		0.000200605	0		0.000467775	0.000126479		0		0	0
Bacteria	Chloroflexi	Anaerolineae	Anaerolineales	Anaerolineaceae	NA	NA		0.000145509	0		0.00010291	0.000203772		0		0	0
Bacteria	Chloroflexi	Anaerolineae	Anaerolineales	Anaerolineaceae	NA	NA		3.67e-05	0		0	0		0		0	0
Bacteria	Chloroflexi	Anaerolineae	Anaerolineales	Anaerolineaceae	NA	NA		5.93e-05	0		0	0		0		0	0
Bacteria	Chloroflexi	Anaerolineae	Anaerolineales	Anaerolineaceae	NA	NA		0.000303733	0		0.000107588	0		0		0	0
Bacteria	Chloroflexi	Anaerolineae	Anaerolineales	Anaerolineaceae	NA	NA		6.92e-05	0		0	0		0		0	0
Bacteria	Chloroflexi	Anaerolineae	Anaerolineales	Anaerolineaceae	NA	NA		0.000542482	0		0.000551974	0.000597262		0		0	0
Bacteria	Chloroflexi	Anaerolineae	Anaerolineales	Anaerolineaceae	NA	NA		0	0		0.000430353	0		0		0	0
Bacteria	Chloroflexi	Anaerolineae	Anaerolineales	Anaerolineaceae	NA	NA		0	0		0	0		0.000122007		0	0
Bacteria	Chloroflexi	Anaerolineae	Anaerolineales	Anaerolineaceae	NA	NA		7.49e-05	0		0	0		0		0	0
Bacteria	Chloroflexi	Anaerolineae	Anaerolineales	Anaerolineaceae	NA	NA		0.000124319	0		0	0		0		0	0
Bacteria	Chloroflexi	Anaerolineae	Anaerolineales	Anaerolineaceae	NA	NA		2.83e-05	0		0	0		0		0	0
Bacteria	Chloroflexi	Anaerolineae	Anaerolineales	Anaerolineaceae	NA	NA		0	0		0.000196465	0		0		0	0
Bacteria	Chloroflexi	Anaerolineae	Anaerolineales	Anaerolineaceae	NA	NA		0	0		0.000271309	0		0		0	0
Bacteria	Chloroflexi	Anaerolineae	Anaerolineales	Anaerolineaceae	NA	NA		5.65e-05	0		0	0		0		0	0
Bacteria	Chloroflexi	Anaerolineae	Anaerolineales	Anaerolineaceae	NA	NA		6.64e-05	0		0	0		0		0	0
Bacteria	Chloroflexi	Anaerolineae	Anaerolineales	Anaerolineaceae	NA	NA		0	0		0.000266632	5.62e-05		0		0	0
Bacteria	Chloroflexi	Anaerolineae	Anaerolineales	Anaerolineaceae	NA	NA		0	0		0	0		0.00249504		0	0
Bacteria	Chloroflexi	Anaerolineae	Anaerolineales	Anaerolineaceae	NA	NA		0.000128557	0		0	0		0		0	0
Bacteria	Chloroflexi	Anaerolineae	Anaerolineales	Anaerolineaceae	NA	NA		5.51e-05	0		0	4.22e-05		0		0	0
Bacteria	Chloroflexi	Anaerolineae	Anaerolineales	Anaerolineaceae	NA	NA		0	0		5.15e-05	0		0		0	0
Bacteria	Chloroflexi	Anaerolineae	Anaerolineales	Anaerolineaceae	NA	NA		0.000122906	0		0	0		0		0	0
Bacteria	Chloroflexi	Anaerolineae	Anaerolineales	Anaerolineaceae	NA	NA		0.000178002	0		0	0		0		0	0
Bacteria	Chloroflexi	Anaerolineae	Anaerolineales	Anaerolineaceae	NA	NA		9.47e-05	0		0	0		0		0	0
Bacteria	Chloroflexi	Anaerolineae	Anaerolineales	Anaerolineaceae	NA	NA		0.000107366	0		0	0		0		0	0
Bacteria	Chloroflexi	Anaerolineae	Anaerolineales	Anaerolineaceae	NA	NA		8.48e-05	0		0	0		0		0	0
Bacteria	Chloroflexi	Anaerolineae	Anaerolineales	Anaerolineaceae	NA	NA		0	0		6.08e-05	0		0		0	0
Bacteria	Chloroflexi	Anaerolineae	Anaerolineales	Anaerolineaceae	NA	NA		5.93e-05	0		4.68e-05	0		0		0	0
Bacteria	Chloroflexi	Anaerolineae	Anaerolineales	Anaerolineaceae	NA	NA		4.52e-05	0		0	0		0		0	0
Bacteria	Chloroflexi	Anaerolineae	Anaerolineales	Anaerolineaceae	NA	NA		0.000111604	0		0	0		0		0	0
Bacteria	Chloroflexi	Anaerolineae	Anaerolineales	Anaerolineaceae	NA	NA		9.89e-05	0		0	0		0		0	0
Bacteria	Chloroflexi	Anaerolineae	Anaerolineales	Anaerolineaceae	NA	NA		0	0		0.000233887	0		0		0	0
Bacteria	Chloroflexi	Anaerolineae	Anaerolineales	Anaerolineaceae	NA	NA		1.55e-05	0		0	0		0		0	0
Bacteria	Chloroflexi	Anaerolineae	Anaerolineales	Anaerolineaceae	NA	NA		4.24e-05	0		0	0		0		0	0
Bacteria	Chloroflexi	Anaerolineae	Anaerolineales	Anaerolineaceae	NA	NA		0.000125731	0		7.48e-05	0		0		0	0
Bacteria	Chloroflexi	Anaerolineae	Anaerolineales	Anaerolineaceae	NA	NA		0.000103128	0		0	0		0		0	0
Bacteria	Chloroflexi	Anaerolineae	Anaerolineales	Anaerolineaceae	NA	NA		0.000906962	0		0.00150624	0.00134208		0.000375172		0	0
Bacteria	Chloroflexi	Anaerolineae	Anaerolineales	Anaerolineaceae	NA	NA		0	0		8.42e-05	0		0		0	0
Bacteria	Chloroflexi	Anaerolineae	Anaerolineales	Anaerolineaceae	NA	NA		0.000514227	0		0.000715696	0.000267011		0		0	0
Bacteria	Chloroflexi	Anaerolineae	Anaerolineales	Anaerolineaceae	NA	NA		0.001311	0		0.00105249	0.000407544		0		0	0
Bacteria	Chloroflexi	Anaerolineae	Anaerolineales	Anaerolineaceae	NA	NA		0	0		0	0		1.83e-05		0	0
Bacteria	Chloroflexi	Anaerolineae	Anaerolineales	Anaerolineaceae	NA	NA		0.000381432	0		0.00018711	0.000217825		0		0	0
Bacteria	Chloroflexi	Anaerolineae	Anaerolineales	Anaerolineaceae	Ornatilinea	NA		4.52e-05	0		0	0		0		0	0
Bacteria	Chloroflexi	Anaerolineae	Anaerolineales	Anaerolineaceae	Ornatilinea	NA		0.000228859	0		0.000177754	0.000105399		0		0	0
Bacteria	Chloroflexi	Anaerolineae	Anaerolineales	Anaerolineaceae	Ornatilinea	NA		8.48e-06	0		0.000219854	0		0		0	0
Bacteria	Chloroflexi	Anaerolineae	Anaerolineales	Anaerolineaceae	Ornatilinea	NA		5.65e-05	0		0	0		0		0	0
Bacteria	Chloroflexi	Anaerolineae	Anaerolineales	Anaerolineaceae	Ornatilinea	NA		0	0		5.15e-05	0		0		0	0
Bacteria	Chloroflexi	Anaerolineae	Anaerolineales	Anaerolineaceae	Ornatilinea	NA		0	0		4.21e-05	0		0		0	0
Bacteria	Chloroflexi	Anaerolineae	Anaerolineales	Anaerolineaceae	Pelolinea	NA		0.00243128	0.000245637		0.00268971	0.00232581		0.000201312		0	0
Bacteria	Chloroflexi	Anaerolineae	Anaerolineales	Anaerolineaceae	Pelolinea	NA		0.000305146	0.000237583		0.000360187	0.000372411		0		0	0
Bacteria	Chloroflexi	Anaerolineae	Anaerolineales	Anaerolineaceae	Pelolinea	NA		0.000115842	0		0	0		0		0	0
Bacteria	Chloroflexi	Anaerolineae	Anaerolineales	Anaerolineaceae	Pelolinea	NA		2.97e-05	0		0.000177754	0		0		0	0
Bacteria	Chloroflexi	Anaerolineae	Anaerolineales	Anaerolineaceae	Pelolinea	NA		6.07e-05	0		0	0		0		0	0
Bacteria	Chloroflexi	Anaerolineae	Anaerolineales	Anaerolineaceae	Pelolinea	NA		0.000877295	0		0.000968294	0.000723742		0		0	0
Bacteria	Chloroflexi	Anaerolineae	Anaerolineales	Anaerolineaceae	Pelolinea	NA		0.000120081	0		0	0		0		0	0
Bacteria	Chloroflexi	Anaerolineae	Anaerolineales	Anaerolineaceae	Pelolinea	NA		0	0		0	0		7.32e-05		0	0
Bacteria	Chloroflexi	Anaerolineae	Anaerolineales	Anaerolineaceae	Thermomarinilinea	NA		0.000521291	0.00398657		0.000921517	0.000245932		4.58e-05		0	0
Bacteria	Chloroflexi	Anaerolineae	Anaerolineales	Anaerolineaceae	Thermomarinilinea	NA		0.000995962	0.00189664		0.000369542	0.000463757		0.000122007		0	0
Bacteria	Chloroflexi	Anaerolineae	Anaerolineales	Anaerolineaceae	Thermomarinilinea	NA		0	0.000422818		0	0		0		0	0
Bacteria	Chloroflexi	Anaerolineae	Anaerolineales	Anaerolineaceae	Thermomarinilinea	NA		0.00015116	0.000205369		0	0		0		0	0
Bacteria	Chloroflexi	Anaerolineae	Anaerolineales	Anaerolineaceae	Thermomarinilinea	NA		0	0		0.000130977	0		0		0	0
Bacteria	Chloroflexi	Anaerolineae	Ardenticatenales	NA	bacterium YC-LK-LKJ38	bacterium YC-LK-LKJ38		0	0.00105503		0	0		0		0	0
Bacteria	Chloroflexi	Anaerolineae	Ardenticatenales	NA	bacterium YC-LK-LKJ38	bacterium YC-LK-LKJ38		7.06e-05	0		0	0		0		0	0
Bacteria	Chloroflexi	Anaerolineae	Ardenticatenales	NA	bacterium YC-LK-LKJ38	bacterium YC-LK-LKJ38		0	0		0	0		8.85e-05		0	0
Bacteria	Chloroflexi	Anaerolineae	Ardenticatenales	NA	NA	NA		1.41e-05	0.00144563		0	0		5.49e-05		0	0
Bacteria	Chloroflexi	Anaerolineae	Ardenticatenales	NA	NA	NA		0	0.000616106		0	0		0		0	0
Bacteria	Chloroflexi	Anaerolineae	Ardenticatenales	NA	NA	NA		1.55e-05	0.00024161		0	0		0		0	0
Bacteria	Chloroflexi	Anaerolineae	Ardenticatenales	NA	NA	NA		0.000131382	0		0	0		0		0	0
Bacteria	Chloroflexi	Anaerolineae	Ardenticatenales	NA	NA	NA		0	0		0	0		0.000140308		0	0
Bacteria	Chloroflexi	Anaerolineae	Ardenticatenales	NA	NA	NA		0	0		5.61e-05	0		0		0	0
Bacteria	Chloroflexi	Anaerolineae	Ardenticatenales	NA	NA	NA		5.09e-05	0		0	0		0.000122007		0	0
Bacteria	Chloroflexi	Anaerolineae	Ardenticatenales	NA	NA	NA		0	0		0	0		1.83e-05		0	0
Bacteria	Chloroflexi	Anaerolineae	Ardenticatenales	NA	NA	NA		3.25e-05	0		0	0		0.000469727		0	0
Bacteria	Chloroflexi	Anaerolineae	Ardenticatenales	NA	NA	NA		0	0		0	6.32e-05		0		0	0
Bacteria	Chloroflexi	Anaerolineae	Ardenticatenales	NA	NA	NA		0.00012997	0		0	0		6.71e-05		0	0
Bacteria	Chloroflexi	Anaerolineae	Ardenticatenales	NA	NA	NA		3.81e-05	0		0	0		0		0	0
Bacteria	Chloroflexi	Anaerolineae	Ardenticatenales	NA	NA	NA		0	0		0	0		0.00138173		0	0
Bacteria	Chloroflexi	Anaerolineae	Ardenticatenales	NA	NA	NA		7.06e-05	0		0	0		0		0	0
Bacteria	Chloroflexi	Anaerolineae	Ardenticatenales	NA	NA	NA		3.67e-05	0		0	0		0		0	0
Bacteria	Chloroflexi	Anaerolineae	Caldilineales	Caldilineaceae	NA	NA		0	0.000696642		0	0		0		0	0
Bacteria	Chloroflexi	Anaerolineae	Caldilineales	Caldilineaceae	NA	NA		0	0		0	0		3.97e-05		0	0
Bacteria	Chloroflexi	Anaerolineae	Caldilineales	Caldilineaceae	NA	NA		0	0		0	0		0.00102791		0	0
Bacteria	Chloroflexi	Anaerolineae	Caldilineales	Caldilineaceae	NA	NA		6.07e-05	0		0	0		0.000314168		0	0
Bacteria	Chloroflexi	Anaerolineae	Caldilineales	Caldilineaceae	NA	NA		0	0		7.48e-05	0		5.8e-05		0	0
Bacteria	Chloroflexi	Anaerolineae	Caldilineales	Caldilineaceae	NA	NA		0.000120081	0		0	0		0		0	0
Bacteria	Chloroflexi	Anaerolineae	Caldilineales	Caldilineaceae	NA	NA		9.18e-05	0		0	0		0.00034467		0	0
Bacteria	Chloroflexi	Anaerolineae	Caldilineales	Caldilineaceae	NA	NA		0.000377194	0		0.000238565	0.000140532		0.00475217		0	0
Bacteria	Chloroflexi	Anaerolineae	Caldilineales	Caldilineaceae	NA	NA		0	0		0	0		5.49e-05		0	0
Bacteria	Chloroflexi	Anaerolineae	Caldilineales	Caldilineaceae	NA	NA		1.84e-05	0		0	0		7.63e-05		0	0
Bacteria	Chloroflexi	Anaerolineae	Caldilineales	Caldilineaceae	NA	NA		0	0		0	0.000119452		0		0	0
Bacteria	Chloroflexi	Anaerolineae	Caldilineales	Caldilineaceae	NA	NA		0	0		0	0.000140532		0		0	0
Bacteria	Chloroflexi	Anaerolineae	Caldilineales	Caldilineaceae	NA	NA		0	0		0	0		6.41e-05		0	0
Bacteria	Chloroflexi	Anaerolineae	Caldilineales	Caldilineaceae	NA	NA		0	0		0	0		0.000555132		0	0
Bacteria	Chloroflexi	Anaerolineae	Caldilineales	Caldilineaceae	NA	NA		0	0		0	0		0.000143358		0	0
Bacteria	Chloroflexi	Anaerolineae	Caldilineales	Caldilineaceae	NA	NA		0.000138446	0		0	0		0.000122007		0	0
Bacteria	Chloroflexi	Anaerolineae	Caldilineales	Caldilineaceae	NA	NA		0	0		0	0		0.00390117		0	0
Bacteria	Chloroflexi	Anaerolineae	Caldilineales	Caldilineaceae	NA	NA		0	0		0	0		0.000573433		0	0
Bacteria	Chloroflexi	Anaerolineae	Caldilineales	Caldilineaceae	NA	NA		0	0		0	0		0.000140308		0	0
Bacteria	Chloroflexi	Anaerolineae	Caldilineales	Caldilineaceae	NA	NA		6.64e-05	0		0.000215176	0		0.000433125		0	0
Bacteria	Chloroflexi	Anaerolineae	Caldilineales	Caldilineaceae	NA	NA		0	0		0	0		7.02e-05		0	0
Bacteria	Chloroflexi	Anaerolineae	Caldilineales	Caldilineaceae	NA	NA		0	0		0	0		3.36e-05		0	0
Bacteria	Chloroflexi	Anaerolineae	Caldilineales	Caldilineaceae	NA	NA		0	0		0	0		5.49e-05		0	0
Bacteria	Chloroflexi	Anaerolineae	Caldilineales	Caldilineaceae	NA	NA		0.00019778	0		0	0		0.000155559		0	0
Bacteria	Chloroflexi	Anaerolineae	Caldilineales	Caldilineaceae	NA	NA		0	0		0	0		0.00997407		0	0
Bacteria	Chloroflexi	Anaerolineae	Caldilineales	Caldilineaceae	NA	NA		8.05e-05	0		0	0		0		0	0
Bacteria	Chloroflexi	Anaerolineae	Caldilineales	Caldilineaceae	NA	NA		1.13e-05	0		0	0		0		0	0
Bacteria	Chloroflexi	Anaerolineae	Caldilineales	Caldilineaceae	NA	NA		0	0		0	0		8.54e-05		0	0
Bacteria	Chloroflexi	Anaerolineae	Caldilineales	Caldilineaceae	NA	NA		0	0		0	0		0.000106756		0	0
Bacteria	Chloroflexi	Anaerolineae	Caldilineales	Caldilineaceae	NA	NA		0	0		0	0		0.000115907		0	0
Bacteria	Chloroflexi	Anaerolineae	Caldilineales	Caldilineaceae	NA	NA		0	0		0	0		0.000210462		0	0
Bacteria	Chloroflexi	Anaerolineae	Caldilineales	Caldilineaceae	NA	NA		0	0		0	0		0.000128107		0	0
Bacteria	Chloroflexi	Anaerolineae	Caldilineales	Caldilineaceae	NA	NA		0	0		0	0		6.41e-05		0	0
Bacteria	Chloroflexi	Anaerolineae	Caldilineales	Caldilineaceae	NA	NA		5.09e-05	0		0	0		0		0	0
Bacteria	Chloroflexi	Anaerolineae	Caldilineales	Caldilineaceae	NA	NA		4.94e-05	0		5.15e-05	0.000168639		0		0	0
Bacteria	Chloroflexi	Anaerolineae	Caldilineales	Caldilineaceae	NA	NA		6.64e-05	0		0.000116944	0		0.000552082		0	0
Bacteria	Chloroflexi	Anaerolineae	MSB-5B2	NA	NA	NA		0	0		0	7.73e-05		0		0	0
Bacteria	Chloroflexi	Anaerolineae	NA	NA	NA	NA		4.52e-05	0.00080134		0.000463097	0		0		0	0
Bacteria	Chloroflexi	Anaerolineae	NA	NA	NA	NA		0	0.000761072		0	0		0		0	0
Bacteria	Chloroflexi	Anaerolineae	NA	NA	NA	NA		6.5e-05	0.000495301		0	0		0		0	0
Bacteria	Chloroflexi	Anaerolineae	NA	NA	NA	NA		0	0		0	0		0.000109806		0	0
Bacteria	Chloroflexi	Anaerolineae	NA	NA	NA	NA		0.000320686	0		0	0		0		0	0
Bacteria	Chloroflexi	Anaerolineae	NA	NA	NA	NA		0.00220525	0		0	0.00287389		0		0	0
Bacteria	Chloroflexi	Anaerolineae	NA	NA	NA	NA		5.09e-05	0		0	9.13e-05		0		0	0
Bacteria	Chloroflexi	Anaerolineae	NA	NA	NA	NA		0	0		0	0		0.00310203		0	0
Bacteria	Chloroflexi	Anaerolineae	NA	NA	NA	NA		0	0		0	0		0.000539881		0	0
Bacteria	Chloroflexi	Anaerolineae	NA	NA	NA	NA		0	0		0	0		0.000103706		0	0
Bacteria	Chloroflexi	Anaerolineae	RBG-13-54-9	NA	NA	NA		0	0.000128859		0	0		0		0	0
Bacteria	Chloroflexi	Anaerolineae	RBG-13-54-9	NA	NA	NA		0	0		0	0		1.22e-05		0	0
Bacteria	Chloroflexi	Anaerolineae	RBG-13-54-9	NA	NA	NA		0	0		3.27e-05	0		0		0	0
Bacteria	Chloroflexi	Anaerolineae	SBR1031	A4b	NA	NA		0	0		5.61e-05	0		0		0	0
Bacteria	Chloroflexi	Anaerolineae	SBR1031	A4b	NA	NA		0	0		0	0		3.66e-05		0	0
Bacteria	Chloroflexi	Anaerolineae	SBR1031	A4b	NA	NA		0	0		3.74e-05	0		0		0	0
Bacteria	Chloroflexi	Anaerolineae	SBR1031	NA	NA	NA		0	0.00237986		0	0		0		0	0
Bacteria	Chloroflexi	Anaerolineae	SBR1031	NA	NA	NA		0.00104965	0.00230335		0.000575363	0.00173557		0.00017996		0	0
Bacteria	Chloroflexi	Anaerolineae	SBR1031	NA	NA	NA		0	0.00131678		0	0		0		0	0
Bacteria	Chloroflexi	Anaerolineae	SBR1031	NA	NA	NA		0	0.000914092		0	0		0		0	0
Bacteria	Chloroflexi	Anaerolineae	SBR1031	NA	NA	NA		0	0.000523489		0	0		0		0	0
Bacteria	Chloroflexi	Anaerolineae	SBR1031	NA	NA	NA		0	0.000197315		0	0		9.76e-05		0	0
Bacteria	Chloroflexi	Anaerolineae	SBR1031	NA	NA	NA		0.000125731	0.000120805		0	0		9.76e-05		0	0
Bacteria	Chloroflexi	Anaerolineae	SBR1031	NA	NA	NA		0.000326337	0		0	0		0		0	0
Bacteria	Chloroflexi	Anaerolineae	SBR1031	NA	NA	NA		0	0		0.000163721	0		0		0	0
Bacteria	Chloroflexi	Anaerolineae	SBR1031	NA	NA	NA		5.37e-05	0		0	0		0		0	0
Bacteria	Chloroflexi	Anaerolineae	SBR1031	NA	NA	NA		0	0		0	0.006071		0		0	0
Bacteria	Chloroflexi	Anaerolineae	SBR1031	NA	NA	NA		0	0		0	0		0.000134208		0	0
Bacteria	Chloroflexi	Anaerolineae	SBR1031	NA	NA	NA		0.000203431	0		0	0		0		0	0
Bacteria	Chloroflexi	Anaerolineae	SBR1031	NA	NA	NA		7.2e-05	0		0	0		0		0	0
Bacteria	Chloroflexi	Anaerolineae	SBR1031	NA	NA	NA		4.8e-05	0		0	0		0		0	0
Bacteria	Chloroflexi	Anaerolineae	SBR1031	NA	NA	NA		0	0		0	0		0.00016776		0	0
Bacteria	Chloroflexi	Anaerolineae	SBR1031	NA	NA	NA		0	0		0.00010291	0		0		0	0
Bacteria	Chloroflexi	Anaerolineae	SBR1031	NA	NA	NA		0.000200605	0		6.55e-05	0		0		0	0
Bacteria	Chloroflexi	Anaerolineae	SBR1031	NA	NA	NA		1.27e-05	0		0	0		0		0	0
Bacteria	Chloroflexi	Anaerolineae	SBR1031	NA	NA	NA		0	0		0	0		7.63e-05		0	0
Bacteria	Chloroflexi	Anaerolineae	SBR1031	NA	NA	NA		0	0		4.68e-05	0		0		0	0
Bacteria	Chloroflexi	Anaerolineae	SBR1031	NA	NA	NA		3.81e-05	0		8.89e-05	0		0		0	0
Bacteria	Chloroflexi	Anaerolineae	SBR1031	NA	NA	NA		0	0		0	0		0.000854049		0	0
Bacteria	Chloroflexi	Anaerolineae	SBR1031	NA	NA	NA		5.23e-05	0		0	0		0		0	0
Bacteria	Chloroflexi	Anaerolineae	SBR1031	NA	NA	NA		0	0		5.61e-05	0		8.54e-05		0	0
Bacteria	Chloroflexi	Anaerolineae	SBR1031	NA	NA	NA		0	0		0	0		0.000155559		0	0
Bacteria	Chloroflexi	Anaerolineae	SBR1031	NA	NA	NA		0	0		0	7.73e-05		0		0	0
Bacteria	Chloroflexi	Anaerolineae	SBR1031	NA	NA	NA		0	0		5.15e-05	0		0		0	0
Bacteria	Chloroflexi	Anaerolineae	SBR1031	NA	NA	NA		9.75e-05	0		0	0		0		0	0
Bacteria	Chloroflexi	Anaerolineae	SBR1031	NA	NA	NA		0	0		0.00684823	0		0		0	0
Bacteria	Chloroflexi	Anaerolineae	SBR1031	NA	NA	NA		0	0		0	0		3.05e-05		0	0
Bacteria	Chloroflexi	Anaerolineae	SBR1031	NA	NA	NA		6.36e-05	0		0	0		0		0	0
Bacteria	Chloroflexi	Anaerolineae	SBR1031	NA	NA	NA		0.000202018	0		0.00029002	0.000772928		0		0	0
Bacteria	Chloroflexi	Anaerolineae	SBR1031	NA	NA	NA		2.4e-05	0		0	0		0		0	0
Bacteria	Chloroflexi	Anaerolineae	SBR1031	NA	NA	NA		3.25e-05	0		7.48e-05	0		3.05e-05		0	0
Bacteria	Chloroflexi	Anaerolineae	SBR1031	NA	NA	NA		0	0		0	0		0.000112856		0	0
Bacteria	Chloroflexi	Anaerolineae	SBR1031	NA	NA	NA		0	0		0	0.000161612		0		0	0
Bacteria	Chloroflexi	Anaerolineae	SBR1031	NA	NA	NA		0.00012997	0		0	0		0		0	0
Bacteria	Chloroflexi	Anaerolineae	SJA-15	NA	NA	NA		6.22e-05	0		0	6.32e-05		0.000158609		0	0
Bacteria	Chloroflexi	Anaerolineae	SJA-15	NA	NA	NA		0	0		0	0		0.000228763		0	0
Bacteria	Chloroflexi	Anaerolineae	SJA-15	NA	NA	NA		6.07e-05	0		6.08e-05	6.32e-05		0.000314168		0	0
Bacteria	Chloroflexi	Anaerolineae	SJA-15	NA	NA	NA		0.000105953	0		0	0		0.000930303		0	0
Bacteria	Chloroflexi	Anaerolineae	SJA-15	NA	NA	NA		1.84e-05	0		0	0		0		0	0
Bacteria	Chloroflexi	Anaerolineae	Thermoflexales	Thermoflexaceae	Thermoflexus	NA		0	0.000459059		0	0		0		0	0
Bacteria	Chloroflexi	Chloroflexia	Thermomicrobiales	JG30-KF-CM45	NA	NA		0	0.00040671		0	0		0		0	0
Bacteria	Chloroflexi	Dehalococcoidia	661239	Chloroflexi bacterium RBG_13_46_14	Chloroflexi bacterium RBG_13_46_14	Chloroflexi bacterium RBG_13_46_14		0	0		3.27e-05	4.92e-05		0		0	0
Bacteria	Chloroflexi	Dehalococcoidia	GIF3	NA	NA	NA		0	0.00024161		0	0		0		0	0
Bacteria	Chloroflexi	Dehalococcoidia	GIF3	NA	NA	NA		3.96e-05	0		0	0		0		0	0
Bacteria	Chloroflexi	Dehalococcoidia	GIF3	NA	NA	NA		1.98e-05	0		0	0		0		0	0
Bacteria	Chloroflexi	Dehalococcoidia	GIF9	AB-539-J10	NA	NA		1.13e-05	0		0	0		6.1e-06		0	0
Bacteria	Chloroflexi	Dehalococcoidia	MSBL5	NA	NA	NA		0	0		5.61e-05	4.22e-05		0		0	0
Bacteria	Chloroflexi	Dehalococcoidia	Napoli-4B-65	NA	NA	NA		5.65e-05	0.000128859		0	0		0		0	0
Bacteria	Chloroflexi	KD4-96	NA	NA	NA	NA		0.000282543	0		0	0		0.000442275		0	0
Bacteria	Chloroflexi	KD4-96	NA	NA	NA	NA		0	0		0	0		0.000359921		0	0
Bacteria	Chloroflexi	KD4-96	NA	NA	NA	NA		0.000131382	0		0	0		0		0	0
Bacteria	Chloroflexi	KD4-96	NA	NA	NA	NA		7.77e-05	0		0	0		0		0	0
Bacteria	Chloroflexi	KD4-96	NA	NA	NA	NA		0.000639959	0		0	0		0.000549032		0	0
Bacteria	Chloroflexi	KD4-96	NA	NA	NA	NA		0.000279717	0		0	0		0.000183011		0	0
Bacteria	Chloroflexi	KD4-96	NA	NA	NA	NA		4.52e-05	0		0	0		0		0	0
Bacteria	Chloroflexi	KD4-96	NA	NA	NA	NA		7.35e-05	0		0.000233887	0.000379437		0.000247064		0	0
Bacteria	Chloroflexi	KD4-96	NA	NA	NA	NA		0	0		0	0.000267011		0		0	0
Bacteria	CK-2C2-2	NA	NA	NA	NA	NA		4.24e-05	0		0	0		0		0	0
Bacteria	CK-2C2-2	NA	NA	NA	NA	NA		0	0		0.000107588	0		0		0	0
Bacteria	CK-2C2-2	NA	NA	NA	NA	NA		4.24e-05	0		0	0		0		0	0
Bacteria	CK-2C2-2	NA	NA	NA	NA	NA		5.65e-06	0		0	0		0		0	0
Bacteria	Cloacimonetes	Cloacimonadia	Cloacimonadales	MSBL8	NA	NA		0.0015893	0.000765099		0.00155301	0.000906434		0		0	0
Bacteria	Cloacimonetes	Cloacimonadia	Cloacimonadales	MSBL8	NA	NA		0.00398385	0.000728857		0.0032791	0.00151072		0.000143358		0	0
Bacteria	Cloacimonetes	Cloacimonadia	Cloacimonadales	MSBL8	NA	NA		0.000689404	0.000676508		0.000860706	0.000379437		0		0	0
Bacteria	Cloacimonetes	Cloacimonadia	Cloacimonadales	MSBL8	NA	NA		0.00161473	0.000535569		0.00103378	0.00093454		0.000219613		0	0
Bacteria	Cloacimonetes	Cloacimonadia	Cloacimonadales	MSBL8	NA	NA		0	0.000197315		0	0		0		0	0
Bacteria	Cloacimonetes	Cloacimonadia	Cloacimonadales	MSBL8	NA	NA		3.96e-05	0		0	0		0		0	0
Bacteria	Cloacimonetes	Cloacimonadia	Cloacimonadales	MSBL8	NA	NA		9.89e-05	0		0	0		0		0	0
Bacteria	Cloacimonetes	Cloacimonadia	Cloacimonadales	MSBL8	NA	NA		3.67e-05	0		0	4.92e-05		0		0	0
Bacteria	Cloacimonetes	Cloacimonadia	Cloacimonadales	MSBL8	NA	NA		6.22e-05	0		0	0		0		0	0
Bacteria	Cloacimonetes	Cloacimonadia	Cloacimonadales	MSBL8	NA	NA		0.000460544	0		0.000355509	0		0		0	0
Bacteria	Cloacimonetes	Cloacimonadia	Cloacimonadales	MSBL8	NA	NA		0	0		0	0		6.71e-05		0	0
Bacteria	Cloacimonetes	Cloacimonadia	Cloacimonadales	MSBL8	NA	NA		0.00131665	0		0.00175416	0.000583209		7.32e-05		0	0
Bacteria	Cloacimonetes	Cloacimonadia	Cloacimonadales	MSBL8	NA	NA		7.35e-05	0		0	0		0		0	0
Bacteria	Cloacimonetes	Cloacimonadia	Cloacimonadales	MSBL8	NA	NA		0.000122906	0		0	0		0		0	0
Bacteria	Cloacimonetes	Cloacimonadia	Cloacimonadales	MSBL8	NA	NA		6.07e-05	0		0	0		0		0	0
Bacteria	Cloacimonetes	Cloacimonadia	Cloacimonadales	MSBL8	NA	NA		6.92e-05	0		0	0		0		0	0
Bacteria	Cloacimonetes	Cloacimonadia	Cloacimonadales	MSBL8	NA	NA		6.36e-05	0		0	0		0		0	0
Bacteria	Cloacimonetes	Cloacimonadia	Cloacimonadales	MSBL8	NA	NA		0.000118668	0		0	0.000119452		0		0	0
Bacteria	Cloacimonetes	Cloacimonadia	Cloacimonadales	MSBL8	NA	NA		5.93e-05	0		0	0		0		0	0
Bacteria	Cloacimonetes	Cloacimonadia	Cloacimonadales	MSBL8	NA	NA		2.83e-05	0		0	0		0		0	0
Bacteria	Cloacimonetes	Cloacimonadia	Cloacimonadales	MSBL8	NA	NA		0	0		0.000130977	0		0		0	0
Bacteria	Cloacimonetes	Cloacimonadia	Cloacimonadales	MSBL8	NA	NA		2.83e-05	0		0	0		0		0	0
Bacteria	Cloacimonetes	Cloacimonadia	Cloacimonadales	MSBL8	NA	NA		0	0		5.15e-05	0		0		0	0
Bacteria	Cloacimonetes	Cloacimonadia	MSBL2	NA	NA	NA		6.92e-05	0		0	0		0		0	0
Bacteria	Cyanobacteria	Melainabacteria	Caenarcaniphilales	NA	NA	NA		4.24e-06	0		2.34e-05	0		0		0	0
Bacteria	Cyanobacteria	Melainabacteria	Caenarcaniphilales	NA	NA	NA		2.4e-05	0		0	0		0		0	0
Bacteria	Cyanobacteria	Melainabacteria	Gastranaerophilales	NA	NA	NA		3.39e-05	0		0	0		0		0	0
Bacteria	Cyanobacteria	Melainabacteria	Gastranaerophilales	NA	NA	NA		0	0		3.74e-05	0		0		0	0
Bacteria	Cyanobacteria	Melainabacteria	Gastranaerophilales	NA	NA	NA		0	0		0	0		0.000189111		0	0
Bacteria	Cyanobacteria	Melainabacteria	Gastranaerophilales	NA	NA	NA		0.000454893	0		0	0		0		0	0
Bacteria	Cyanobacteria	Melainabacteria	Gastranaerophilales	NA	NA	NA		0	0		0	0		0.000213512		0	0
Bacteria	Cyanobacteria	Melainabacteria	Gastranaerophilales	NA	NA	NA		9.75e-05	0		0	0		0		0	0
Bacteria	Cyanobacteria	Melainabacteria	Gastranaerophilales	NA	NA	NA		0	0		0.000112266	0		0		0	0
Bacteria	Cyanobacteria	Melainabacteria	Obscuribacterales	NA	NA	NA		0	0		1.87e-05	0		0		0	0
Bacteria	Cyanobacteria	Oxyphotobacteria	Leptolyngbyales	Leptolyngbyaceae	NA	NA		0	0		0	0		9.46e-05		0	0
Bacteria	Cyanobacteria	Oxyphotobacteria	Nostocales	Cyanobacteriaceae	Symphothece PCC-7002	NA		0	0		0	0		0.000109806		0	0
Bacteria	Cyanobacteria	Oxyphotobacteria	Nostocales	Microcystaceae	UCYN-C	NA		0	0		0.000130977	0		0		0	0
Bacteria	Cyanobacteria	Oxyphotobacteria	Nostocales	Phormidiaceae	Arthrospira PCC-7345	NA		0	0		1.87e-05	0		0		0	0
Bacteria	Cyanobacteria	Oxyphotobacteria	Phormidesmiales	Nodosilineaceae	Nodosilinea PCC-7104	NA		8.48e-06	0		0	0		0		0	0
Bacteria	Cyanobacteria	Oxyphotobacteria	Phormidesmiales	Phormidesmiaceae	Phormidium MBIC10003	NA		3.53e-05	0		0	0		0.000399573		0	0
Bacteria	Cyanobacteria	Oxyphotobacteria	Synechococcales	Cyanobiaceae	Cyanobium PCC-6307	NA		0	0		0	0		0.000201312		0	0
Bacteria	Cyanobacteria	Oxyphotobacteria	Synechococcales	Cyanobiaceae	Cyanobium PCC-6307	NA		0	0		6.08e-05	6.32e-05		0		0	0
Bacteria	Cyanobacteria	Oxyphotobacteria	Synechococcales	Cyanobiaceae	Cyanobium PCC-6307	NA		0	0		0	0		8.54e-05		0	0
Bacteria	Cyanobacteria	Oxyphotobacteria	Synechococcales	Cyanobiaceae	Cyanobium PCC-6307	NA		7.77e-05	0		0	0		0.000268415		0	0
Bacteria	Cyanobacteria	Oxyphotobacteria	Synechococcales	Cyanobiaceae	Cyanobium PCC-6307	NA		9.61e-05	0		0	0		0		0	0
Bacteria	Cyanobacteria	Oxyphotobacteria	Synechococcales	Cyanobiaceae	Cyanobium PCC-6307	NA		3.25e-05	0		0.000154366	0		0.000637487		0	0
Bacteria	Cyanobacteria	Oxyphotobacteria	Synechococcales	Cyanobiaceae	Cyanobium PCC-6307	Synechococcus sp. CENA140		0.000202018	0		0	0.000182692		0.000250114		0	0
Bacteria	Cyanobacteria	Oxyphotobacteria	Synechococcales	Cyanobiaceae	Synechococcus MBIC10613	NA		6.92e-05	0		0	0		0		0	0
Bacteria	Cyanobacteria	Sericytochromatia	Hyaloperonospora arabidopsidis	Hyaloperonospora arabidopsidis	Hyaloperonospora arabidopsidis	Hyaloperonospora arabidopsidis		0	0		0	0		0.000210462		0	0
Bacteria	Cyanobacteria	Sericytochromatia	NA	NA	NA	NA		0	0		0	0		0.000186061		0	0
Bacteria	Cyanobacteria	Sericytochromatia	NA	NA	NA	NA		0	0		0	0		0.000838798		0	0
Bacteria	Dadabacteria	Dadabacteriia	Dadabacteriales	NA	NA	NA		0	0		0	2.11e-05		0		0	0
Bacteria	Deinococcus-Thermus	Deinococci	Deinococcales	Trueperaceae	Truepera	NA		0.000118668	0		0.000112266	0.000203772		0.000259265		0	0
Bacteria	Dependentiae	Babeliae	Babeliales	NA	NA	NA		0	0		0	7.03e-05		0		0	0
Bacteria	Dependentiae	Babeliae	Babeliales	NA	NA	NA		6.36e-05	0		0	0		0		0	0
Bacteria	Dependentiae	Babeliae	Babeliales	NA	NA	NA		9.61e-05	0		0	0		0		0	0
Bacteria	Dependentiae	Babeliae	Babeliales	NA	NA	NA		0	0		1.4e-05	0		0		0	0
Bacteria	Dependentiae	Babeliae	Babeliales	NA	NA	NA		0	0		0	5.62e-05		0		0	0
Bacteria	Dependentiae	Babeliae	Babeliales	NA	NA	NA		7.06e-06	0		0	0		0		0	0
Bacteria	Dependentiae	Babeliae	Babeliales	NA	NA	NA		0	0		0.000107588	0		0		0	0
Bacteria	Dependentiae	Babeliae	Babeliales	NA	NA	NA		0	0		0	7.73e-05		0		0	0
Bacteria	Dependentiae	Babeliae	Babeliales	NA	NA	NA		3.53e-05	0		0	0		0		0	0
Bacteria	Dependentiae	Babeliae	Babeliales	NA	NA	NA		0.000156811	0		6.08e-05	0		0		0	0
Bacteria	Dependentiae	Babeliae	Babeliales	NA	NA	NA		8.62e-05	0		0	0		0		0	0
Bacteria	Dependentiae	Babeliae	Babeliales	NA	NA	NA		0	0		0.000116944	0		0		0	0
Bacteria	Dependentiae	Babeliae	Babeliales	NA	NA	NA		0	0		6.08e-05	0		0		0	0
Bacteria	Dependentiae	Babeliae	Babeliales	NA	NA	NA		0	0		0	0.000112426		0		0	0
Bacteria	Dependentiae	Babeliae	Babeliales	NA	NA	NA		0.000337638	0		7.95e-05	9.84e-05		0		0	0
Bacteria	Dependentiae	Babeliae	Babeliales	NA	NA	NA		0	0		0	7.03e-05		0		0	0
Bacteria	Dependentiae	Babeliae	Babeliales	NA	NA	NA		4.38e-05	0		2.34e-05	0		0		0	0
Bacteria	Dependentiae	Babeliae	Babeliales	NA	NA	NA		2.97e-05	0		0	0		0		0	0
Bacteria	Dependentiae	Babeliae	Babeliales	NA	NA	NA		0.00013562	0		0	0		0		0	0
Bacteria	Dependentiae	Babeliae	Babeliales	NA	NA	NA		5.79e-05	0		0	0		0		0	0
Bacteria	Dependentiae	Babeliae	Babeliales	NA	NA	NA		0.000442179	0		0.000210499	0.000245932		0		0	0
Bacteria	Dependentiae	Babeliae	Babeliales	NA	NA	NA		6.22e-05	0		0	0		0		0	0
Bacteria	Dependentiae	Babeliae	Babeliales	NA	NA	NA		0.000115842	0		5.61e-05	0		0		0	0
Bacteria	Dependentiae	Babeliae	Babeliales	NA	NA	NA		0	0		1.87e-05	0		0		0	0
Bacteria	Dependentiae	Babeliae	Babeliales	UBA12409	NA	NA		5.37e-05	0		0	0		0		0	0
Bacteria	Dependentiae	Babeliae	Babeliales	UBA12411	NA	NA		0.000118668	0		2.81e-05	0.000105399		0		0	0
Bacteria	Dependentiae	Babeliae	Babeliales	UBA12411	NA	NA		0.000113017	0		0	0		0		0	0
Bacteria	Dependentiae	Babeliae	Babeliales	Vermiphilaceae	NA	NA		0	0.000463086		0	0		0		0	0
Bacteria	Dependentiae	Babeliae	Babeliales	Vermiphilaceae	NA	NA		0	0		4.21e-05	0		0		0	0
Bacteria	Dependentiae	Babeliae	Babeliales	Vermiphilaceae	NA	NA		0.000148335	0		0	0		0		0	0
Bacteria	Dependentiae	Babeliae	Babeliales	Vermiphilaceae	NA	NA		0.000158224	0		0	7.03e-05		0		0	0
Bacteria	Dependentiae	Babeliae	Babeliales	Vermiphilaceae	NA	NA		0	0		0	0		0.000109806		0	0
Bacteria	Dependentiae	Babeliae	Babeliales	Vermiphilaceae	NA	NA		4.24e-05	0		0	0		0		0	0
Bacteria	Dependentiae	Babeliae	Babeliales	Vermiphilaceae	NA	NA		9.61e-05	0		0	0		0		0	0
Bacteria	Dependentiae	Babeliae	Babeliales	Vermiphilaceae	NA	NA		0	0		1.87e-05	0		0		0	0
Bacteria	Dependentiae	Babeliae	Babeliales	Vermiphilaceae	NA	NA		0	0		1.4e-05	0		0		0	0
Bacteria	Dependentiae	Babeliae	Babeliales	Vermiphilaceae	NA	NA		0	0		0	2.81e-05		0		0	0
Bacteria	Dependentiae	Babeliae	Babeliales	Vermiphilaceae	NA	NA		0	0		0	6.32e-05		0		0	0
Bacteria	Dependentiae	Babeliae	Babeliales	Vermiphilaceae	NA	NA		5.51e-05	0		0	0		0		0	0
Bacteria	Dependentiae	Babeliae	Babeliales	Vermiphilaceae	NA	NA		0	0		0	9.13e-05		0		0	0
Bacteria	Elusimicrobia	Lineage IIb	NA	NA	NA	NA		1.84e-05	0		0	4.22e-05		0		0	0
Bacteria	Elusimicrobia	Lineage IIb	NA	NA	NA	NA		6.92e-05	0		0	0		0.000277566		0	0
Bacteria	Elusimicrobia	Lineage IIb	NA	NA	NA	NA		0.000230272	0		0	0.000210799		0		0	0
Bacteria	Elusimicrobia	Lineage IIb	NA	NA	NA	NA		3.53e-05	0		0	0		0		0	0
Bacteria	Elusimicrobia	Lineage IIb	NA	NA	NA	NA		0	0		0.000271309	0		0		0	0
Bacteria	Elusimicrobia	Lineage IIb	NA	NA	NA	NA		0.000142684	0		0	0		0		0	0
Bacteria	Epsilonbacteraeota	Campylobacteria	Campylobacterales	Arcobacteraceae	Arcobacter	NA		0	0.000237583		0	0		0		0	0
Bacteria	Epsilonbacteraeota	Campylobacteria	Campylobacterales	Arcobacteraceae	Arcobacter	NA		0	0		0.000285343	0		0		0	0
Bacteria	Epsilonbacteraeota	Campylobacteria	Campylobacterales	Arcobacteraceae	Arcobacter	NA		0	0		8.42e-05	0		4.88e-05		0	0
Bacteria	Epsilonbacteraeota	Campylobacteria	Campylobacterales	Arcobacteraceae	Arcobacter	NA		0	0		7.48e-05	0		0		0	0
Bacteria	Epsilonbacteraeota	Campylobacteria	Campylobacterales	Arcobacteraceae	Arcobacter	NA		0	0		0	0		7.02e-05		0	0
Bacteria	Epsilonbacteraeota	Campylobacteria	Campylobacterales	Arcobacteraceae	Arcobacter	NA		0	0		0	0		2.75e-05		0	0
Bacteria	Epsilonbacteraeota	Campylobacteria	Campylobacterales	Sulfurospirillaceae	Sulfurospirillum	NA		0	0		4.68e-05	0		0		0	0
Bacteria	Epsilonbacteraeota	Campylobacteria	Campylobacterales	Sulfurovaceae	Sulfurovum	NA		0	0.000451006		0	0		0		0	0
Bacteria	Epsilonbacteraeota	Campylobacteria	Campylobacterales	Sulfurovaceae	Sulfurovum	NA		1.7e-05	0		0	0		0		0	0
Bacteria	Epsilonbacteraeota	Campylobacteria	Campylobacterales	Sulfurovaceae	Sulfurovum	NA		0.000185065	0		0	0		0		0	0
Bacteria	Epsilonbacteraeota	Campylobacteria	Campylobacterales	Sulfurovaceae	Sulfurovum	NA		9.04e-05	0		0	0		3.05e-05		0	0
Bacteria	Epsilonbacteraeota	Campylobacteria	Campylobacterales	Sulfurovaceae	Sulfurovum	NA		2.97e-05	0		0	0		0		0	0
Bacteria	Epsilonbacteraeota	Campylobacteria	Campylobacterales	Sulfurovaceae	Sulfurovum	NA		6.64e-05	0		0	0		0		0	0
Bacteria	Epsilonbacteraeota	Campylobacteria	Campylobacterales	Sulfurovaceae	Sulfurovum	NA		0	0		0.000177754	9.84e-05		6.41e-05		0	0
Bacteria	Epsilonbacteraeota	Campylobacteria	Campylobacterales	Sulfurovaceae	Sulfurovum	NA		0	0		0	0		0.000146408		0	0
Bacteria	Epsilonbacteraeota	Campylobacteria	Campylobacterales	Sulfurovaceae	Sulfurovum	NA		0	0		0	0		8.85e-05		0	0
Bacteria	Epsilonbacteraeota	Campylobacteria	Campylobacterales	Sulfurovaceae	Sulfurovum	NA		0	0		0	0		7.93e-05		0	0
Bacteria	Epsilonbacteraeota	Campylobacteria	Campylobacterales	Thiovulaceae	Sulfurimonas	NA		0	0.000487247		0	0		0		0	0
Bacteria	Epsilonbacteraeota	Campylobacteria	Campylobacterales	Thiovulaceae	Sulfurimonas	NA		0	0		3.27e-05	0		0		0	0
Bacteria	Epsilonbacteraeota	Campylobacteria	Campylobacterales	Thiovulaceae	Sulfurimonas	NA		0	0		0	0		3.66e-05		0	0
Bacteria	Epsilonbacteraeota	Campylobacteria	Campylobacterales	Thiovulaceae	Sulfurimonas	NA		0.00158506	0		0.000762473	0.000470783		0.00035382		0	0
Bacteria	Epsilonbacteraeota	Campylobacteria	Campylobacterales	Thiovulaceae	Sulfurimonas	NA		0	0		0	0		1.83e-05		0	0
Bacteria	Epsilonbacteraeota	Campylobacteria	Campylobacterales	Thiovulaceae	Sulfurimonas	NA		0	0		0.000116944	0		0		0	0
Bacteria	FCPU426	NA	NA	NA	NA	NA		0	0		6.55e-05	0		0		0	0
Bacteria	FCPU426	NA	NA	NA	NA	NA		0.000113017	0		0	0		0		0	0
Bacteria	FCPU426	NA	NA	NA	NA	NA		0.000382845	0		0.000271309	0.000210799		7.63e-05		0	0
Bacteria	FCPU426	NA	NA	NA	NA	NA		0.000226034	0		0.000191788	0		0		0	0
Bacteria	FCPU426	NA	NA	NA	NA	NA		0	0		7.48e-05	0		0		0	0
Bacteria	Fibrobacteres	Chitinivibrionia	NA	NA	NA	NA		3.11e-05	0		0	0		0		0	0
Bacteria	Fibrobacteres	Chitinivibrionia	NA	NA	NA	NA		0.000115842	0		0	0		0		0	0
Bacteria	Fibrobacteres	Chitinivibrionia	NA	NA	NA	NA		0	0		0	9.13e-05		0		0	0
Bacteria	Fibrobacteres	Fibrobacteria	Fibrobacterales	09D2Z48	NA	NA		0	0		0	0		7.93e-05		0	0
Bacteria	Fibrobacteres	Fibrobacteria	Fibrobacterales	B122	NA	NA		8.48e-05	0		0	0		0		0	0
Bacteria	Fibrobacteres	Fibrobacteria	Fibrobacterales	Candidatus Raymondbacteria	NA	NA		0	0		0	0		0.000103706		0	0
Bacteria	Fibrobacteres	Fibrobacteria	Fibrobacterales	Fibrobacteraceae	NA	NA		0	0		0	0		7.02e-05		0	0
Bacteria	Fibrobacteres	Fibrobacteria	Fibrobacterales	Fibrobacteraceae	NA	NA		0	0		0	0		3.66e-05		0	0
Bacteria	Fibrobacteres	Fibrobacteria	Fibrobacterales	Fibrobacteraceae	NA	NA		0	0		0	0		2.44e-05		0	0
Bacteria	Fibrobacteres	Fibrobacteria	Fibrobacterales	MAT-CR-H6-H10	NA	NA		9.89e-06	0		0	0		0		0	0
Bacteria	Fibrobacteres	Fibrobacteria	Fibrobacterales	MAT-CR-H6-H10	NA	NA		0	0		4.68e-05	0		0		0	0
Bacteria	Fibrobacteres	Fibrobacteria	Fibrobacterales	MAT-CR-H6-H10	NA	NA		0	0		6.55e-05	0		0		0	0
Bacteria	Fibrobacteres	Fibrobacteria	Fibrobacterales	MAT-CR-H6-H10	NA	NA		0	0		0	0		8.54e-05		0	0
Bacteria	Fibrobacteres	Fibrobacteria	Fibrobacterales	NA	NA	NA		3.11e-05	0		0	0		0		0	0
Bacteria	Fibrobacteres	Fibrobacteria	Fibrobacterales	possible family 01	NA	NA		1.55e-05	0		0	0		0		0	0
Bacteria	Fibrobacteres	Fibrobacteria	Fibrobacterales	possible family 01	NA	NA		0.000196367	0		3.27e-05	0		0		0	0
Bacteria	Fibrobacteres	Fibrobacteria	Fibrobacterales	possible family 01	NA	NA		8.34e-05	0		0	0		0		0	0
Bacteria	Fibrobacteres	Fibrobacteria	Fibrobacterales	SBXY-748	NA	NA		0	0		2.34e-05	0		0		0	0
Bacteria	Fibrobacteres	Fibrobacteria	Fibrobacterales	SBYC	NA	NA		0	0		0	0		3.66e-05		0	0
Bacteria	Fibrobacteres	Fibrobacteria	Fibrobacterales	SBYC	NA	NA		4.52e-05	0		0	0		0		0	0
Bacteria	Fibrobacteres	Fibrobacteria	Fibrobacterales	TG3	NA	NA		1.13e-05	0		3.74e-05	0		0		0	0
Bacteria	Fibrobacteres	Fibrobacteria	Fibrobacterales	TG3	NA	NA		2.4e-05	0		0	0		0		0	0
Bacteria	Fibrobacteres	Fibrobacteria	Fibrobacterales	TG3	NA	NA		0	0		0	7.03e-05		0		0	0
Bacteria	Fibrobacteres	Fibrobacteria	Fibrobacterales	TG3	NA	NA		4.24e-05	0		0	0		0		0	0
Bacteria	Firmicutes	Bacilli	Bacillales	Bacillaceae	Anoxybacillus	NA		0	0		1.4e-05	0		0		0	0
Bacteria	Firmicutes	Bacilli	Bacillales	Bacillaceae	Bacillus	Bacillus sp. UKS1		8.48e-06	0		0	0		0		0	0
Bacteria	Firmicutes	Bacilli	Bacillales	Bacillaceae	Bacillus	NA		0	0.000535569		0.000346153	0		0		0	0
Bacteria	Firmicutes	Bacilli	Bacillales	Bacillaceae	Bacillus	NA		0	0		0.000215176	0		0		0	0
Bacteria	Firmicutes	Bacilli	Bacillales	Bacillaceae	Bacillus	NA		0	0		0	0		0.000359921		0	0
Bacteria	Firmicutes	Bacilli	Bacillales	Bacillaceae	Bacillus	NA		0	0		0	0		5.49e-05		0	0
Bacteria	Firmicutes	Bacilli	Bacillales	Bacillaceae	Bacillus	NA		0	0		0	0		0		0	0.0012363
Bacteria	Firmicutes	Bacilli	Bacillales	Bacillaceae	Bacillus	NA		0	0		0	0		0.000213512		0	0
Bacteria	Firmicutes	Bacilli	Bacillales	Bacillaceae	Geobacillus	NA		0	0		8.42e-05	0		0		0	0
Bacteria	Firmicutes	Bacilli	Bacillales	Bacillaceae	NA	NA		0	0		0.00114605	0		0		0	0
Bacteria	Firmicutes	Bacilli	Bacillales	Bacillaceae	Natribacillus	NA		0	0		0	0		0		0	0.000127454
Bacteria	Firmicutes	Bacilli	Bacillales	Family X	Thermicanus	NA		0	0		0.000308731	0		0		0	0
Bacteria	Firmicutes	Bacilli	Bacillales	Planococcaceae	Solibacillus	NA		0	0.000112751		0	0		0		0	0
Bacteria	Firmicutes	Bacilli	Bacillales	Planococcaceae	Sporosarcina	NA		0	0		0	0		8.54e-05		0	0
Bacteria	Firmicutes	Bacilli	Bacillales	Staphylococcaceae	Staphylococcus	NA		0.000891422	0.00398254		0.000177754	9.84e-05		0.000399573		0	0.00120656
Bacteria	Firmicutes	Bacilli	Bacillales	Staphylococcaceae	Staphylococcus	NA		0	0.000302013		0	0		0		0	0
Bacteria	Firmicutes	Bacilli	Bacillales	Staphylococcaceae	Staphylococcus	NA		0	0.000221476		0	0		0		0	0
Bacteria	Firmicutes	Bacilli	Bacillales	Staphylococcaceae	Staphylococcus	NA		0.000125731	0		0	0		0		0	0
Bacteria	Firmicutes	Bacilli	Lactobacillales	Carnobacteriaceae	NA	NA		0	0.000459059		0	0		0		0	0
Bacteria	Firmicutes	Bacilli	Lactobacillales	Enterococcaceae	Enterococcus	NA		0.000141271	0.00175973		0.000406964	0		0.000143358		0	0.00576942
Bacteria	Firmicutes	Bacilli	Lactobacillales	Enterococcaceae	Enterococcus	NA		0	0		0	0		0		0	0.000271902
Bacteria	Firmicutes	Bacilli	Lactobacillales	Lactobacillaceae	Lactobacillus	NA		0	0		0	2.11e-05		0		0	0
Bacteria	Firmicutes	Bacilli	Lactobacillales	Lactobacillaceae	Lactobacillus	NA		0	0		8.42e-05	0		0		0	0
Bacteria	Firmicutes	Bacilli	Lactobacillales	Lactobacillaceae	Lactobacillus	NA		0	0		0	0.0012929		0		0	0
Bacteria	Firmicutes	Bacilli	Lactobacillales	Leuconostocaceae	Weissella	NA		0	0		1.4e-05	0		0		0	0
Bacteria	Firmicutes	Bacilli	Lactobacillales	NA	NA	NA		0	0		0	0		0		0	6.37e-06
Bacteria	Firmicutes	Bacilli	Lactobacillales	Streptococcaceae	Lactococcus	NA		0	0		6.55e-05	0		0		0	0
Bacteria	Firmicutes	Bacilli	Lactobacillales	Streptococcaceae	Streptococcus	NA		0	0.00298388		0.000491164	9.13e-05		0.000198261		0	0.0157958
Bacteria	Firmicutes	Bacilli	Lactobacillales	Streptococcaceae	Streptococcus	NA		0	0.00103892		0	0		0		0	0.00397444
Bacteria	Firmicutes	Bacilli	Lactobacillales	Streptococcaceae	Streptococcus	NA		0	0.000334227		0	0		0		0	0
Bacteria	Firmicutes	Bacilli	Lactobacillales	Streptococcaceae	Streptococcus	NA		0	0		2.81e-05	0		0		0	0
Bacteria	Firmicutes	Bacilli	Lactobacillales	Streptococcaceae	Streptococcus	NA		0	0		0	0		0		0	0.000133827
Bacteria	Firmicutes	Bacilli	Lactobacillales	Streptococcaceae	Streptococcus	NA		0	0		0	0		0		0	0.000662761
Bacteria	Firmicutes	Clostridia	Clostridiales	Caldicoprobacteraceae	Caldicoprobacter	NA		3.67e-05	0		0	0		0		0	0
Bacteria	Firmicutes	Clostridia	Clostridiales	Christensenellaceae	Christensenellaceae R-7 group	NA		0.000125731	0		0	0		0		0	0
Bacteria	Firmicutes	Clostridia	Clostridiales	Christensenellaceae	Christensenellaceae R-7 group	NA		6.36e-05	0		0	0		0		0	0
Bacteria	Firmicutes	Clostridia	Clostridiales	Christensenellaceae	NA	NA		0.0152305	0.00205369		0.0121294	0.0120085		0.000744243		0	0
Bacteria	Firmicutes	Clostridia	Clostridiales	Christensenellaceae	NA	NA		0.00694207	0.00111141		0.00410239	0.00301442		0.000759494		0	0
Bacteria	Firmicutes	Clostridia	Clostridiales	Christensenellaceae	NA	NA		0.00816972	0.000873823		0.0034896	0.00494674		0.000497179		0	0
Bacteria	Firmicutes	Clostridia	Clostridiales	Christensenellaceae	NA	NA		0.000532593	0.000382549		0.000402286	0.000316198		4.88e-05		0	0
Bacteria	Firmicutes	Clostridia	Clostridiales	Christensenellaceae	NA	NA		0.00142119	0.000378522		0.000383575	0.0011875		0.000326369		0	0
Bacteria	Firmicutes	Clostridia	Clostridiales	Christensenellaceae	NA	NA		0	0.000346308		0	0		0		0	0
Bacteria	Firmicutes	Clostridia	Clostridiales	Christensenellaceae	NA	NA		9.18e-05	0		0	0		0		0	0
Bacteria	Firmicutes	Clostridia	Clostridiales	Christensenellaceae	NA	NA		0.000278304	0		0	0		0		0	0
Bacteria	Firmicutes	Clostridia	Clostridiales	Christensenellaceae	NA	NA		0.000233098	0		0	0		0		0	0
Bacteria	Firmicutes	Clostridia	Clostridiales	Christensenellaceae	NA	NA		4.1e-05	0		6.08e-05	0		0		0	0
Bacteria	Firmicutes	Clostridia	Clostridiales	Christensenellaceae	NA	NA		0.00224339	0		0.00125364	0.00149667		0		0	0
Bacteria	Firmicutes	Clostridia	Clostridiales	Christensenellaceae	NA	NA		0.000111604	0		0	0		0		0	0
Bacteria	Firmicutes	Clostridia	Clostridiales	Christensenellaceae	NA	NA		0	0		9.82e-05	0		0		0	0
Bacteria	Firmicutes	Clostridia	Clostridiales	Christensenellaceae	NA	NA		0	0		3.27e-05	0		0		0	0
Bacteria	Firmicutes	Clostridia	Clostridiales	Christensenellaceae	NA	NA		0.000641372	0		0.000678274	0.00103994		0		0	0
Bacteria	Firmicutes	Clostridia	Clostridiales	Christensenellaceae	NA	NA		0.000261352	0		0	0		0		0	0
Bacteria	Firmicutes	Clostridia	Clostridiales	Christensenellaceae	NA	NA		0.000303733	0		0	0		0		0	0
Bacteria	Firmicutes	Clostridia	Clostridiales	Christensenellaceae	NA	NA		0.000343289	0		0	0		0		0	0
Bacteria	Firmicutes	Clostridia	Clostridiales	Christensenellaceae	NA	NA		7.35e-05	0		0	0		0		0	0
Bacteria	Firmicutes	Clostridia	Clostridiales	Christensenellaceae	NA	NA		3.67e-05	0		0	0		0		0	0
Bacteria	Firmicutes	Clostridia	Clostridiales	Christensenellaceae	NA	NA		0.000193542	0		0.000402286	0.000182692		0		0	0
Bacteria	Firmicutes	Clostridia	Clostridiales	Christensenellaceae	NA	NA		0.000121493	0		0	0		0		0	0
Bacteria	Firmicutes	Clostridia	Clostridiales	Christensenellaceae	NA	NA		7.91e-05	0		0	0		0		0	0
Bacteria	Firmicutes	Clostridia	Clostridiales	Christensenellaceae	NA	NA		0.000146922	0		0.000219854	0		0		0	0
Bacteria	Firmicutes	Clostridia	Clostridiales	Christensenellaceae	NA	NA		0.000686578	0		0.000500519	0.000470783		0		0	0
Bacteria	Firmicutes	Clostridia	Clostridiales	Christensenellaceae	NA	NA		5.65e-05	0		0	0		0		0	0
Bacteria	Firmicutes	Clostridia	Clostridiales	Clostridiaceae 1	Clostridium sensu stricto 1	NA		0	0		2.81e-05	0		0		0	0
Bacteria	Firmicutes	Clostridia	Clostridiales	Clostridiaceae 1	Clostridium sensu stricto 13	NA		0	0		0	0		0.000631386		0	0
Bacteria	Firmicutes	Clostridia	Clostridiales	Clostridiales vadinBB60 group	NA	NA		0.000111604	0		0	0		0		0	0
Bacteria	Firmicutes	Clostridia	Clostridiales	Clostridiales vadinBB60 group	NA	NA		0.00112452	0		0.000753118	0.000224852		0		0	0
Bacteria	Firmicutes	Clostridia	Clostridiales	Clostridiales vadinBB60 group	NA	NA		0	0		0	0.00581804		0		0	0
Bacteria	Firmicutes	Clostridia	Clostridiales	Clostridiales vadinBB60 group	NA	NA		8.62e-05	0		0	0		0		0	0
Bacteria	Firmicutes	Clostridia	Clostridiales	Defluviitaleaceae	Defluviitaleaceae UCG-011	NA		0	0		7.48e-05	0		0		0	0
Bacteria	Firmicutes	Clostridia	Clostridiales	Family XI	Anaerococcus	NA		0	0		0	0		0		0.000555809	0
Bacteria	Firmicutes	Clostridia	Clostridiales	Family XI	Finegoldia	NA		2.68e-05	0		0	0		0		0	0
Bacteria	Firmicutes	Clostridia	Clostridiales	Family XII	Fusibacter	NA		3.39e-05	0		0	0		0		0	0
Bacteria	Firmicutes	Clostridia	Clostridiales	Family XII	Fusibacter	NA		0	0		0	0		0.000155559		0	0
Bacteria	Firmicutes	Clostridia	Clostridiales	Family XII	Fusibacter	NA		0	0		0.000238565	0		0		0	0
Bacteria	Firmicutes	Clostridia	Clostridiales	Family XIII	S5-A14a	NA		6.22e-05	0		0	0		0		0	0
Bacteria	Firmicutes	Clostridia	Clostridiales	GoM-GC232-4463-Bac1	NA	NA		0	0		9.36e-05	0		0		0	0
Bacteria	Firmicutes	Clostridia	Clostridiales	Lachnospiraceae	Anaerosporobacter	[Clostridium] populeti		0	0		0	0		7.63e-05		0	0
Bacteria	Firmicutes	Clostridia	Clostridiales	Lachnospiraceae	Blautia	NA		0.000156811	0		0	0		0		0	0
Bacteria	Firmicutes	Clostridia	Clostridiales	Lachnospiraceae	Lachnoclostridium 12	NA		9.89e-06	0		0	0		0		0	0
Bacteria	Firmicutes	Clostridia	Clostridiales	Lachnospiraceae	Lachnospiraceae UCG-008	NA		0	0		2.34e-05	0		0		0	0
Bacteria	Firmicutes	Clostridia	Clostridiales	Lachnospiraceae	NA	NA		9.89e-05	0		0	0		0		0	0
Bacteria	Firmicutes	Clostridia	Clostridiales	Lachnospiraceae	NA	NA		0	0		5.15e-05	0		0		0	0
Bacteria	Firmicutes	Clostridia	Clostridiales	Lachnospiraceae	NA	NA		0.000202018	0		0	0		0		0	0
Bacteria	Firmicutes	Clostridia	Clostridiales	Lachnospiraceae	NA	NA		4.1e-05	0		0	0		0		0	0
Bacteria	Firmicutes	Clostridia	Clostridiales	livecontrolB21	NA	NA		0	0		0	3.51e-05		0		0	0
Bacteria	Firmicutes	Clostridia	Clostridiales	NA	NA	NA		9.32e-05	0		0	0		0		0	0
Bacteria	Firmicutes	Clostridia	Clostridiales	NA	NA	NA		0	0		0	4.22e-05		0		0	0
Bacteria	Firmicutes	Clostridia	Clostridiales	NA	NA	NA		0	0		0	0		0.000118957		0	0
Bacteria	Firmicutes	Clostridia	Clostridiales	Peptococcaceae	NA	NA		7.77e-05	0		0	0		0		0	0
Bacteria	Firmicutes	Clostridia	Clostridiales	Peptococcaceae	NA	NA		0.000871644	0		0.000804573	0.000555103		3.97e-05		0	0
Bacteria	Firmicutes	Clostridia	Clostridiales	Ruminococcaceae	NA	NA		0.0155511	0.0013812		0.00869126	0.00439164		0.000716791		0	0
Bacteria	Firmicutes	Clostridia	Clostridiales	Ruminococcaceae	NA	NA		7.2e-05	0		0	0		0		0	0
Bacteria	Firmicutes	Clostridia	Clostridiales	Ruminococcaceae	NA	NA		8.34e-05	0		0	0		0		0	0
Bacteria	Firmicutes	Clostridia	Clostridiales	Ruminococcaceae	NA	NA		0.0001667	0		0	0		2.75e-05		0	0
Bacteria	Firmicutes	Clostridia	Clostridiales	Ruminococcaceae	NA	NA		0	0		0.000107588	0		0		0	0
Bacteria	Firmicutes	Clostridia	Clostridiales	Ruminococcaceae	NA	NA		0	0		0	0		0.000125057		0	0
Bacteria	Firmicutes	Clostridia	Clostridiales	Ruminococcaceae	NA	NA		0	0		2.34e-05	0		0		0	0
Bacteria	Firmicutes	Clostridia	Clostridiales	Ruminococcaceae	NA	NA		0.000233098	0		0.000107588	0		2.44e-05		0	0
Bacteria	Firmicutes	Clostridia	Clostridiales	Ruminococcaceae	NA	NA		0.000535418	0		0	0.000337278		0		0	0
Bacteria	Firmicutes	Clostridia	Clostridiales	Ruminococcaceae	NA	NA		0.000152573	0		0.000318087	0.000484837		0		0	0
Bacteria	Firmicutes	Clostridia	Clostridiales	Ruminococcaceae	NA	NA		8.19e-05	0		0	0		0		0	0
Bacteria	Firmicutes	Clostridia	Clostridiales	Ruminococcaceae	NA	NA		0.000613117	0		0	0		0		0	0
Bacteria	Firmicutes	Clostridia	Clostridiales	Ruminococcaceae	NA	NA		6.22e-05	0		0	0		0		0	0
Bacteria	Firmicutes	Clostridia	Clostridiales	Ruminococcaceae	NA	NA		3.53e-05	0		0.00018711	0.000133506		0		0	0
Bacteria	Firmicutes	Clostridia	Clostridiales	Ruminococcaceae	NA	NA		7.77e-05	0		0.00014501	0		0		0	0
Bacteria	Firmicutes	Clostridia	Clostridiales	Ruminococcaceae	NA	NA		5.09e-05	0		0	0		0		0	0
Bacteria	Firmicutes	Clostridia	Clostridiales	Ruminococcaceae	NA	NA		0	0		0	0		0.000198261		0	0
Bacteria	Firmicutes	Clostridia	Clostridiales	Ruminococcaceae	Ruminiclostridium 1	NA		0	0		0	0		0.000564282		0	0
Bacteria	Firmicutes	Clostridia	Clostridiales	Ruminococcaceae	Ruminiclostridium 1	NA		0	0		0	0		7.93e-05		0	0
Bacteria	Firmicutes	Clostridia	Clostridiales	Ruminococcaceae	Ruminiclostridium 1	NA		9.47e-05	0		0	0		0		0	0
Bacteria	Firmicutes	Clostridia	Clostridiales	Ruminococcaceae	Ruminiclostridium 1	NA		0	0		0	0		0.000128107		0	0
Bacteria	Firmicutes	Clostridia	Clostridiales	Ruminococcaceae	Ruminococcaceae UCG-012	NA		0	0		0	0		3.05e-05		0	0
Bacteria	Firmicutes	Clostridia	Clostridiales	Ruminococcaceae	Ruminococcaceae UCG-012	NA		0.00026559	0		7.95e-05	8.43e-05		0.000112856		0	0
Bacteria	Firmicutes	Clostridia	Clostridiales	Ruminococcaceae	Ruminococcaceae UCG-012	NA		0	0		4.68e-05	0		0		0	0
Bacteria	Firmicutes	Clostridia	Clostridiales	Ruminococcaceae	Ruminococcaceae UCG-012	NA		0.000199192	0		0	0		0		0	0
Bacteria	Firmicutes	Clostridia	Thermoanaerobacterales	Family III	Thermoanaerobacterium	NA		0	0		2.34e-05	0		0		0	0
Bacteria	Firmicutes	Negativicutes	Selenomonadales	Veillonellaceae	NA	NA		0	0		3.27e-05	0		0		0	0
Bacteria	Fusobacteria	Fusobacteriia	Fusobacteriales	Fusobacteriaceae	Propionigenium	NA		0	0		0	0		0.000109806		0	0
Bacteria	Fusobacteria	Fusobacteriia	Fusobacteriales	Fusobacteriaceae	Propionigenium	NA		2.4e-05	0		0	0		0		0	0
Bacteria	Fusobacteria	Fusobacteriia	Fusobacteriales	Leptotrichiaceae	NA	NA		3.39e-05	0		0	0		0		0	0
Bacteria	Gemmatimonadetes	BD2-11 terrestrial group	NA	NA	NA	NA		0.000101715	0		0	0		0		0	0
Bacteria	Gemmatimonadetes	BD2-11 terrestrial group	NA	NA	NA	NA		2.54e-05	0		0	0		0		0	0
Bacteria	Gemmatimonadetes	BD2-11 terrestrial group	NA	NA	NA	NA		4.66e-05	0		0	0		0		0	0
Bacteria	Gemmatimonadetes	BD2-11 terrestrial group	NA	NA	NA	NA		0	0		0.0147817	0		0		0	0
Bacteria	Gemmatimonadetes	BD2-11 terrestrial group	NA	NA	NA	NA		7.91e-05	0		0	0		0		0	0
Bacteria	Gemmatimonadetes	BD2-11 terrestrial group	NA	NA	NA	NA		0.000148335	0		0.000322765	0.000133506		0.000591734		0	0
Bacteria	Gemmatimonadetes	BD2-11 terrestrial group	NA	NA	NA	NA		3.39e-05	0		0	0		0		0	0
Bacteria	Gemmatimonadetes	BD2-11 terrestrial group	NA	NA	NA	NA		3.11e-05	0		0	0		0.000213512		0	0
Bacteria	Gemmatimonadetes	BD2-11 terrestrial group	NA	NA	NA	NA		8.48e-05	0		0	0		0		0	0
Bacteria	Gemmatimonadetes	BD2-11 terrestrial group	NA	NA	NA	NA		0.000252876	0		0	0.000358357		0.000323319		0	0
Bacteria	Gemmatimonadetes	BD2-11 terrestrial group	NA	NA	NA	NA		0	0		0	0		6.71e-05		0	0
Bacteria	Gemmatimonadetes	BD2-11 terrestrial group	NA	NA	NA	NA		0	0		0	0		0		0	0.00113434
Bacteria	Gemmatimonadetes	BD2-11 terrestrial group	NA	NA	NA	NA		0	0		0.00267099	0		0		0	0
Bacteria	Gemmatimonadetes	BD2-11 terrestrial group	NA	NA	NA	NA		1.55e-05	0		0	0		0		0	0
Bacteria	Gemmatimonadetes	BD2-11 terrestrial group	NA	NA	NA	NA		5.93e-05	0		0	0		0		0	0
Bacteria	Gemmatimonadetes	BD2-11 terrestrial group	NA	NA	NA	NA		0	0		4.21e-05	0.000203772		0.000253165		0	0
Bacteria	Gemmatimonadetes	BD2-11 terrestrial group	NA	NA	NA	NA		0	0		0	0		0		0	0.00065214
Bacteria	Gemmatimonadetes	BD2-11 terrestrial group	NA	NA	NA	NA		0	0		0	0		0.000112856		0	0
Bacteria	Gemmatimonadetes	Gemmatimonadetes	Gemmatimonadales	Gemmatimonadaceae	Gemmatirosa	NA		0	0		0	0		0.000686289		0	0
Bacteria	Gemmatimonadetes	Gemmatimonadetes	Gemmatimonadales	Gemmatimonadaceae	NA	NA		0	0		1.87e-05	0		0		0	0
Bacteria	Gemmatimonadetes	Gemmatimonadetes	Gemmatimonadales	Gemmatimonadaceae	NA	NA		0.000227447	0		0.000173077	0		0		0	0
Bacteria	Gemmatimonadetes	Gemmatimonadetes	Gemmatimonadales	Gemmatimonadaceae	NA	NA		3.67e-05	0		0	0		0		0	0
Bacteria	Gemmatimonadetes	MD2902-B12	NA	NA	NA	NA		0	0		0	0		4.27e-05		0	0
Bacteria	Gemmatimonadetes	PAUC43f marine benthic group	saltmarsh clone LCP-68	saltmarsh clone LCP-68	saltmarsh clone LCP-68	saltmarsh clone LCP-68		1.13e-05	0		0	0		0		0	0
Bacteria	Hydrogenedentes	Hydrogenedentia	Hydrogenedentiales	Hydrogenedensaceae	NA	NA		0.000142684	0		0	0		0		0	0
Bacteria	Hydrogenedentes	Hydrogenedentia	Hydrogenedentiales	Hydrogenedensaceae	NA	NA		0	0		0.00266164	0		0		0	0
Bacteria	Hydrogenedentes	Hydrogenedentia	Hydrogenedentiales	Hydrogenedensaceae	NA	NA		0	0		0	0.000147559		0		0	0
Bacteria	Hydrogenedentes	Hydrogenedentia	Hydrogenedentiales	Hydrogenedensaceae	NA	NA		0	0		0	9.84e-05		0		0	0
Bacteria	Hydrogenedentes	Hydrogenedentia	Hydrogenedentiales	Hydrogenedensaceae	NA	NA		0	0		0	0		0.000204362		0	0
Bacteria	Hydrogenedentes	Hydrogenedentia	Hydrogenedentiales	Hydrogenedensaceae	NA	NA		0	0		0	0.000267011		0.000716791		0	0
Bacteria	Hydrogenedentes	Hydrogenedentia	Hydrogenedentiales	Hydrogenedensaceae	NA	NA		8.19e-05	0		0	0		0		0	0
Bacteria	Hydrogenedentes	Hydrogenedentia	Hydrogenedentiales	Hydrogenedensaceae	NA	NA		0	0		0	0		0.000280616		0	0
Bacteria	Hydrogenedentes	Hydrogenedentia	Hydrogenedentiales	Hydrogenedensaceae	NA	NA		8.48e-05	0		0.00018711	0		0.000253165		0	0
Bacteria	Hydrogenedentes	Hydrogenedentia	Hydrogenedentiales	Hydrogenedensaceae	NA	NA		4.52e-05	0		0	0		0		0	0
Bacteria	Hydrogenedentes	Hydrogenedentia	Hydrogenedentiales	Hydrogenedensaceae	NA	NA		0	0		0	8.43e-05		0		0	0
Bacteria	Hydrogenedentes	Hydrogenedentia	Hydrogenedentiales	Hydrogenedensaceae	NA	NA		0	0		0	0		0.000118957		0	0
Bacteria	Hydrogenedentes	Hydrogenedentia	Hydrogenedentiales	Hydrogenedensaceae	NA	NA		0	0		0	0		5.8e-05		0	0
Bacteria	Hydrogenedentes	Hydrogenedentia	Hydrogenedentiales	Hydrogenedensaceae	NA	NA		5.09e-05	0		0.000112266	0		0		0	0
Bacteria	Hydrogenedentes	Hydrogenedentia	Hydrogenedentiales	Hydrogenedensaceae	NA	NA		0	0		0	0		0.000115907		0	0
Bacteria	Hydrogenedentes	Hydrogenedentia	Hydrogenedentiales	Hydrogenedensaceae	NA	NA		0	0		3.74e-05	7.03e-05		0.000131158		0	0
Bacteria	Kiritimatiellaeota	Kiritimatiellae	Kiritimatiellales	Kiritimatiellaceae	MSBL3	NA		0.000138446	0.000358388		0.000266632	0		0.000115907		0	0
Bacteria	Kiritimatiellaeota	Kiritimatiellae	Kiritimatiellales	Kiritimatiellaceae	MSBL3	NA		0.000187891	0.00015302		0.000140332	0.000245932		0		0	0
Bacteria	Kiritimatiellaeota	Kiritimatiellae	Kiritimatiellales	Kiritimatiellaceae	MSBL3	NA		6.07e-05	0		0	0		0		0	0
Bacteria	Kiritimatiellaeota	Kiritimatiellae	Kiritimatiellales	Kiritimatiellaceae	MSBL3	NA		0.000406861	0		0.000682951	0.000646449		0.000216562		0	0
Bacteria	Kiritimatiellaeota	Kiritimatiellae	Kiritimatiellales	Kiritimatiellaceae	MSBL3	NA		2.97e-05	0		0	0		0		0	0
Bacteria	Kiritimatiellaeota	Kiritimatiellae	Kiritimatiellales	Kiritimatiellaceae	MSBL3	NA		0.000113017	0		0.000130977	0.000224852		6.41e-05		0	0
Bacteria	Kiritimatiellaeota	Kiritimatiellae	Kiritimatiellales	Kiritimatiellaceae	MSBL3	NA		4.94e-05	0		0	0		0		0	0
Bacteria	Kiritimatiellaeota	Kiritimatiellae	Kiritimatiellales	Kiritimatiellaceae	MSBL3	NA		0.000101715	0		0.000210499	0		0		0	0
Bacteria	Kiritimatiellaeota	Kiritimatiellae	Kiritimatiellales	Kiritimatiellaceae	MSBL3	NA		3.25e-05	0		0	0		0		0	0
Bacteria	Kiritimatiellaeota	Kiritimatiellae	Kiritimatiellales	Kiritimatiellaceae	MSBL3	NA		0	0		2.81e-05	0		0		0	0
Bacteria	Kiritimatiellaeota	Kiritimatiellae	Kiritimatiellales	Kiritimatiellaceae	MSBL3	NA		3.11e-05	0		0.000107588	0.000203772		4.58e-05		0	0
Bacteria	Kiritimatiellaeota	Kiritimatiellae	Kiritimatiellales	Kiritimatiellaceae	R76-B128	NA		0.00566215	0.00142147		0.00793346	0.00619045		0.00165624		0	0
Bacteria	Kiritimatiellaeota	Kiritimatiellae	Kiritimatiellales	Kiritimatiellaceae	R76-B128	NA		0.000754389	0.000378522		0.000509875	0.000625369		0.000366021		0	0
Bacteria	Kiritimatiellaeota	Kiritimatiellae	Kiritimatiellales	Kiritimatiellaceae	R76-B128	NA		0.00031786	0.000136912		0.000411642	0.00043565		0.000109806		0	0
Bacteria	Kiritimatiellaeota	Kiritimatiellae	Kiritimatiellales	Kiritimatiellaceae	R76-B128	NA		0.000211907	0		0	0		0		0	0
Bacteria	Kiritimatiellaeota	Kiritimatiellae	Kiritimatiellales	Kiritimatiellaceae	R76-B128	NA		0.000104541	0		5.15e-05	0		0		0	0
Bacteria	Kiritimatiellaeota	Kiritimatiellae	Kiritimatiellales	Kiritimatiellaceae	R76-B128	NA		4.94e-05	0		0	0		0		0	0
Bacteria	Kiritimatiellaeota	Kiritimatiellae	Kiritimatiellales	Kiritimatiellaceae	R76-B128	NA		7.2e-05	0		0	0		0		0	0
Bacteria	Kiritimatiellaeota	Kiritimatiellae	Kiritimatiellales	Kiritimatiellaceae	R76-B128	NA		0.00028113	0		0.000420997	0.000302145		0.000240964		0	0
Bacteria	Kiritimatiellaeota	Kiritimatiellae	Kiritimatiellales	Kiritimatiellaceae	R76-B128	NA		0	0		8.42e-05	0		0		0	0
Bacteria	Kiritimatiellaeota	Kiritimatiellae	Kiritimatiellales	Kiritimatiellaceae	R76-B128	NA		0	0		0	0		0.000338569		0	0
Bacteria	Kiritimatiellaeota	Kiritimatiellae	Kiritimatiellales	Kiritimatiellaceae	R76-B128	NA		0.000128557	0		5.61e-05	0		0		0	0
Bacteria	Kiritimatiellaeota	Kiritimatiellae	Kiritimatiellales	Kiritimatiellaceae	R76-B128	NA		0.000159637	0		0.000173077	0		0.000375172		0	0
Bacteria	Kiritimatiellaeota	Kiritimatiellae	Kiritimatiellales	Kiritimatiellaceae	R76-B128	NA		0	0		0	0.000224852		0.000155559		0	0
Bacteria	Kiritimatiellaeota	Kiritimatiellae	Kiritimatiellales	Kiritimatiellaceae	R76-B128	NA		7.2e-05	0		0	0		0.000137258		0	0
Bacteria	Kiritimatiellaeota	Kiritimatiellae	Kiritimatiellales	Kiritimatiellaceae	R76-B128	NA		0.000703531	0		0.000449064	0.000210799		0.000433125		0	0
Bacteria	Kiritimatiellaeota	Kiritimatiellae	Kiritimatiellales	Kiritimatiellaceae	R76-B128	NA		0.000110192	0		0	0		0		0	0
Bacteria	Kiritimatiellaeota	Kiritimatiellae	Kiritimatiellales	Kiritimatiellaceae	R76-B128	NA		0.000179415	0		0.000135655	0.000140532		0		0	0
Bacteria	Kiritimatiellaeota	Kiritimatiellae	Kiritimatiellales	Kiritimatiellaceae	R76-B128	NA		0	0		0	0		0.000240964		0	0
Bacteria	Kiritimatiellaeota	Kiritimatiellae	Kiritimatiellales	Kiritimatiellaceae	R76-B128	NA		5.79e-05	0		9.36e-05	0		7.63e-05		0	0
Bacteria	Kiritimatiellaeota	Kiritimatiellae	Kiritimatiellales	Kiritimatiellaceae	R76-B128	NA		0	0		0.000121621	0		0.000122007		0	0
Bacteria	Kiritimatiellaeota	Kiritimatiellae	WCHB1-41	NA	NA	NA		0.00427346	0.00096644		0.00279729	0.00330954		0.000225713		0	0
Bacteria	Kiritimatiellaeota	Kiritimatiellae	WCHB1-41	NA	NA	NA		0.00104965	0.000628186		0.00056133	0.00051997		0		0	0
[truncated: 8,587 more rows]
